# Supplementary material for: A micro costing analysis of the development of a primary care intervention to improve the uptake of diabetic retinopathy screening
Source: Implement Sci. 2021 Feb 10;16:17. doi: 10.1186/s13012-021-01085-4 (PMC7877098; doi:10.1186/s13012-021-01085-4)
Supplement: Supplementary file 1 — Additional file 1. Master cost items. [file 13012_2021_1085_MOESM1_ESM.xlsx]

## Sheet: Sheet1
Adjustments for pay-related costs
Employer's PRSI	0.1075	of A
Imputed pension cost	0.04	of A
Overheads	0.25	of A
Insert occupation and salary mid-point only - data thereafter will self populate. Ensure cccupation type corresponds with occupation type used on 'Intervention Cost Items' sheet
							37 hr working week		December 2019 Prices
	A	B	C	D	Per week	Per day	Per hour	Per minute	Per minute incl. % CPI change
Occupation	Mid-Point Salary	A + Employer's PRSI	B + (Imputed pension cost = 4% of A)	C + Overheads (25% of A)	52	5	7.4	60	60
2015 Principal Investigator	59783.5	66210.2	68601.6	83547.4	1606.68	321.336	43.4238	0.72373	0.733863
2016 Principal Investigator	59783.5	66210.2	68601.6	83547.4	1606.68	321.336	43.4238	0.72373	0.730968
2017 Principal Investigator	60783.5	67317.7	69749.1	84944.9	1633.56	326.711	44.1502	0.735836	0.74761
2018 Principal Investigator	61391	67990.5	70446.2	85793.9	1649.88	329.977	44.5914	0.743191	0.750623
2019 Principal Investigator	62005.5	68671.1	71151.3	86652.7	1666.4	333.28	45.0378	0.75063	0.75063
2015 Post-Doc Researcher	38860	43037.4	44591.8	54306.8	1044.36	208.873	28.226	0.470434	0.47702
2016 Post-Doc Researcher	38860	43037.4	44591.8	54306.8	1044.36	208.873	28.226	0.470434	0.475138
2017 Post-Doc Researcher	39860	44144.9	45739.3	55704.3	1071.24	214.248	28.9524	0.482539	0.49026
2018 Post-Doc Researcher	40259	44586.8	46197.2	56262	1081.96	216.392	29.2422	0.48737	0.492243
2019 Post-Doc Researcher	40661	45032.1	46658.5	56823.7	1092.76	218.553	29.5342	0.492236	0.492236
2015 PhD Researcher	26351	29183.7	30237.8	36825.5	708.183	141.637	19.1401	0.319001	0.323467
2016 PhD Researcher	26351	29183.7	30237.8	36825.5	708.183	141.637	19.1401	0.319001	0.322191
2017 PhD Researcher	27351	30291.2	31385.3	38223	735.058	147.012	19.8664	0.331107	0.336405
2018 PhD Researcher	27624	30593.6	31698.5	38604.5	742.395	148.479	20.0647	0.334412	0.337756
2019 PhD Researcher	28180	31209.3	32336.5	39381.6	757.338	151.468	20.4686	0.341143	0.341143
2015 Research Assistant	26351	29183.7	30237.8	36825.5	708.183	141.637	19.1401	0.319001	0.323467
2016 Research Assistant	26351	29183.7	30237.8	36825.5	708.183	141.637	19.1401	0.319001	0.322191
2017 Research Assistant	27351	30291.2	31385.3	38223	735.058	147.012	19.8664	0.331107	0.336405
2018 Research Assistant	27624	30593.6	31698.5	38604.5	742.395	148.479	20.0647	0.334412	0.337756
2019 Research Assistant	28180	31209.3	32336.5	39381.6	757.338	151.468	20.4686	0.341143	0.341143
2015 Professor	108054	119670	123992	151006	2903.95	580.791	78.4853	1.30809	1.3264
2016 Professor	108054	119670	123992	151006	2903.95	580.791	78.4853	1.30809	1.32117
2017 Professor	110988	122920	127359	155106	2982.81	596.563	80.6166	1.34361	1.36511
2018 Professor	113722	125947	130496	158926	3056.28	611.255	82.602	1.3767	1.39047
2019 Professor	117587	130228	134931	164328	3160.15	632.03	85.4095	1.42349	1.42349
2015 Intern	15600	17277	17901	21801	419.25	83.85	11.3311	0.188851	0.191495
2016 Intern	15600	17277	17901	21801	419.25	83.85	11.3311	0.188851	0.19074
2017 Intern	15600	17277	17901	21801	419.25	83.85	11.3311	0.188851	0.191873
2018 Intern	15600	17277	17901	21801	419.25	83.85	11.3311	0.188851	0.19074
2019 Intern	15600	17277	17901	21801	419.25	83.85	11.3311	0.188851	0.188851
2015 Master's Student	20157	22323.9	23130.2	28169.4	541.719	108.344	14.6411	0.244018	0.247434
2016 Master's Student	20157	22323.9	23130.2	28169.4	541.719	108.344	14.6411	0.244018	0.246458
2017 Master's Student	21459	23765.8	24624.2	29989	576.711	115.342	15.5868	0.25978	0.263936
2018 Master's Student	21674	24004	24870.9	30289.4	582.489	116.498	15.7429	0.262382	0.265006
2019 Master's Student	22109	24485.7	25370.1	30897.3	594.179	118.836	16.0589	0.267648	0.267648
2015 Senior Lecturer	74298.5	82285.6	85257.5	103832	1996.77	399.354	53.9668	0.899447	0.912039
2016 Senior Lecturer	74298.5	82285.6	85257.5	103832	1996.77	399.354	53.9668	0.899447	0.908441
2017 Senior Lecturer	76468.8	84689.1	87747.9	106865	2055.1	411.02	55.5432	0.92572	0.940531
2018 Senior Lecturer	79425.8	87964	91141	110997	2134.57	426.913	57.691	0.961517	0.971132
2019 Senior Lecturer	80220.2	88843.9	92052.7	112108	2155.92	431.184	58.2681	0.971135	0.971135
2015 Practice Admin	24000	26580	27540	33540	645	129	17.4324	0.290541	0.294608
2016 Practice Admin	24000	26580	27540	33540	645	129	17.4324	0.290541	0.293446
2017 Practice Admin	24000	26580	27540	33540	645	129	17.4324	0.290541	0.295189
2018 Practice Admin	24000	26580	27540	33540	645	129	17.4324	0.290541	0.293446
2019 Practice Admin	24000	26580	27540	33540	645	129	17.4324	0.290541	0.290541
2015 Practice Nurse	36137	40021.7	41467.2	50501.5	971.182	194.236	26.2482	0.437469	0.443594
2016 Practice Nurse	36137	40021.7	41467.2	50501.5	971.182	194.236	26.2482	0.437469	0.441844
2017 Practice Nurse	37137	41129.2	42614.7	51899	998.057	199.611	26.9745	0.449575	0.456768
2018 Practice Nurse	37883	41955.4	43470.7	52941.5	1018.11	203.621	27.5164	0.458606	0.463192
2019 Practice Nurse	37883	41955.4	43470.7	52941.5	1018.11	203.621	27.5164	0.458606	0.458606
2015 Diabetes Nurse Specialist	50874	56343	58377.9	71096.4	1367.24	273.448	36.9524	0.615873	0.624496
2016 Diabetes Nurse Specialist	50874	56343	58377.9	71096.4	1367.24	273.448	36.9524	0.615873	0.622032
2017 Diabetes Nurse Specialist	51874	57450.5	59525.4	72493.9	1394.11	278.823	37.6788	0.627979	0.638027
2018 Diabetes Nurse Specialist	52393	58025.2	60121	73219.2	1408.06	281.612	38.0557	0.634262	0.640605
2019 Diabetes Nurse Specialist	52917	58605.6	60722.3	73951.5	1422.14	284.429	38.4363	0.640606	0.640606
2015 General Practitioner	86834	96168.7	99642	121351	2333.66	466.733	63.072	1.0512	1.06592
2016 General Practitioner	86834	96168.7	99642	121351	2333.66	466.733	63.072	1.0512	1.06171
2017 General Practitioner	86834	96168.7	99642	121351	2333.66	466.733	63.072	1.0512	1.06802
2018 General Practitioner	86834	96168.7	99642	121351	2333.66	466.733	63.072	1.0512	1.06171
2019 General Practitioner	86834	96168.7	99642	121351	2333.66	466.733	63.072	1.0512	1.0512
2015 Health Psychologist	79895	88483.7	91679.5	111653	2147.18	429.436	58.0318	0.967197	0.980738
2016 Health Psychologist	79895	88483.7	91679.5	111653	2147.18	429.436	58.0318	0.967197	0.976869
2017 Health Psychologist	82281.5	91126.8	94418	114988	2211.32	442.263	59.7653	0.996088	1.01203
2018 Health Psychologist	85515	94707.9	98128.5	119507	2298.22	459.643	62.1139	1.03523	1.04558
2019 Health Psychologist	86370	95654.8	99109.6	120702	2321.19	464.239	62.735	1.04558	1.04558
2015 Unknown	36457	40376.1	41834.4	50948.7	979.782	195.956	26.4806	0.441343	0.447522
2016 Unknown	36933	40903.3	42380.6	51613.9	992.574	198.515	26.8263	0.447106	0.451577
2017 Unknown	37637	41683	43188.5	52597.7	1011.49	202.299	27.3377	0.455628	0.462918
2018 Unknown	38871	43049.6	44604.5	54322.2	1044.66	208.932	28.234	0.470567	0.475272
2019 Unknown	38871	43049.6	44604.5	54322.2	1044.66	208.932	28.234	0.470567	0.470567
2015 Average Annual Earnings	36457	40376.1	41834.4	50948.7	979.782	195.956	26.4806	0.441343	0.447522
2016 Average Annual Earnings	36933	40903.3	42380.6	51613.9	992.574	198.515	26.8263	0.447106	0.451577
2017 Average Annual Earnings	37637	41683	43188.5	52597.7	1011.49	202.299	27.3377	0.455628	0.462918
2018 Average Annual Earnings	38871	43049.6	44604.5	54322.2	1044.66	208.932	28.234	0.470567	0.475272
2019 Average Annual Earnings	38871	43049.6	44604.5	54322.2	1044.66	208.932	28.234	0.470567	0.470567
2018 Research Support Officer	52549.2	58198.3	60300.3	73437.6	1412.26	282.452	38.1692	0.636154	0.636154
2019 Research Support Officer	53936.2	59734.4	61891.8	75375.9	1449.54	289.907	39.1767	0.652944	0.652944
2018 Ophthalmologist	121514	134577	139437	169816	3265.69	653.138	88.2619	1.47103	1.47103
2018 Graphic Designer	29589	32769.8	33953.4	41350.6	795.204	159.041	21.492	0.3582	0.3582
