# Supplementary material for: A micro costing analysis of the development of a primary care intervention to improve the uptake of diabetic retinopathy screening
Source: Implement Sci. 2021 Feb 10;16:17. doi: 10.1186/s13012-021-01085-4 (PMC7877098; doi:10.1186/s13012-021-01085-4)
Supplement: Supplementary file 2 — Additional file 2. Salaries. [file 13012_2021_1085_MOESM2_ESM.xlsx]

## Sheet: Master_Cost Items_base
																									0
Intervention Stage	Stage of Trial	Step of Four-Stage Development Process/Work Package Number	Work Package Name	Work Package Timeline	Data Collection Responsibility	Component	Explanation	Date	Line Item	One time intervention costs
Development	See the following papers: S McHugh Paper (2016) Evaluating the implementation of a national clinical programme for diabetes to standardise and improve services: a realist evaluation protocol & M Tracey Paper (2019) Understanding the uptake of a national retinopathy screening programme: An audit of patients with diabetes in two large primary care centres & M Tracey (2017) Chapter 7 of PhD Thesis P…	Step 1 - Identify who needs to do what differently	WP1	Data Collection b/w July 2014 & August 2016	Retrospective	Analysis of DRS uptake in primary care audit			Item	Quantity	Resource	Hours	Time (minutes)	Total time (minutes)	Cost per minute	Sub-total	Total Cost	Time (minutes)	Unit Cost	Sub-total	Total Cost	Sub-total inflated to 31/12/2019	Total Cost inflated to 31/12/2019	Grand total
						Phase 2 of data collection per MT's thesis	Qualitative Patient Interviews	2015	Recruitment
									Development of Postal invitation		2015 Research Assistant	2	120	120	0.323467	38.8161
									Postal invitation	84	Stamp								1	84		85.176
									Postal invitation	84	Envelope								0.03	2.52		2.55528
									Postal invitation - researcher's time	84	2015 Research Assistant		2	168	0.323467	54.3425
									Case A - phonecalls - cost of answered calls	42	Phonecall								0.1	4.2		4.2588
									Case A - phonecalls (answered & agreed/not to participate) - researcher's time	26	2015 Research Assistant		5	130	0.323467	42.0508
									Case A - phonecalls (answered & agreed/not to participate) - participant's time	26	2015 Average Annual Earnings		5	130	0.447522	58.1779
									Case A - phonecalls (answered other) - researcher's time	16	2015 Research Assistant		2	32	0.323467	10.351
									Case A - phonecalls (answered other) - participant's/family member's time	16	2015 Average Annual Earnings		2	32	0.447522	14.3207
									Case A - phonecalls (unanswered) - researcher's time	20	2015 Research Assistant		0.5	10	0.323467	3.23467
									Case B - phonecalls - cost of answered calls	52	Phonecall								0.1	5.2		5.2728
									Case B - phonecalls (answered & agreed/not to participate) - researcher's time	40	2015 Research Assistant		5	200	0.323467	64.6935
									Case B - phonecalls (answered & agreed/not to participate) - participant's time	40	2015 Average Annual Earnings		5	200	0.447522	89.5044
									Case B - phonecalls (answered other) - researcher's time	12	2015 Research Assistant		2	24	0.323467	7.76322
									Case B - phonecalls (answered other) - participant's/family member's time	12	2015 Average Annual Earnings		2	24	0.447522	10.7405
									Case B - phonecalls (unanswered) - researcher's time	63	2015 Research Assistant		0.5	31.5	0.323467	10.1892
									Case B - text message reminders - cost	10	Text Message								0.1	1		1.014
									Case B - text message reminders - researcher's time	10	2015 Research Assistant		2	20	0.323467	6.46935
									Development of semi-structured interview guide for interviews below - researcher's time		2015 Research Assistant	14.8	888	888	0.323467	287.239
									Development of semi-structured interview guide for inerviews below - supervisor's time input		2015 Principal Investigator	2	120	120	0.733863	88.0635
								09/2015 - 11/2015	Case A Interviews (19 + 2 piloted)	21
									Researcher's Time	21	2015 Research Assistant		492	492	0.323467	159.146
									Participants' Time	21	2015 Average Annual Earnings		492	492	0.447522	220.181
									2 x Telephone Interviews - phonecall cost	2	Phonecall								0.1	0.2		0.2028
									Onsite Interviews - Travel Time Researcher	12	2015 Research Assistant		80	960	0.323467	310.529
									Onsite Interviews - Travel Time Participants	19	2015 Average Annual Earnings		20	380	0.447522	170.058
									Onsite Interviews - Travel Cost Researcher	1368	2015 Mileage								0.4625	632.7		641.558
									Onsite Interviews - Travel Cost Participants	190	2015 Mileage								0.4625	89.1052		90.3527
								07/2016 - 08/2016	Case B Interviews (23)	26
									Researcher's Time	24	2016 Research Assistant		796.5	796.5	0.322191	256.625
									Researcher's Time	2	2016 Master's Student		51.5	51.5	0.246458	12.6926
									Participants' Time	26	2016 Average Annual Earnings		848	848	0.451577	382.937
									1 x Telephone Interview - phonecall cost	1	Phonecall								0.1	0.1		0.101
									Onsite Interviews - Travel Time Researcher	11	2016 Research Assistant		216	2376	0.322191	765.527
									Onsite Interviews - Travel Time Researcher	1	2016 Master's Student		216	216	0.246458	53.2349
									Onsite Interviews - Travel Time Participants	25	2016 Average Annual Earnings		20	500	0.451577	225.788
									Onsite Interviews - Travel Cost Researcher	2816	2016 Mileage								0.4625	1302.4		1315.42
									Onsite Interviews - Travel Cost Researcher	256	2016 Mileage								0.4625	118.4		119.584
									Onsite Interviews - Travel Cost Participants	250	2016 Mileage								0.4625	116.781		117.949
									Transcription
								5/11/2015 & 10/11/2015	Case A Interviews (19 + 2 piloted)	21								492	1.6292	801.566		809.582
								08/2016 - 10/2016	Case B Interviews (26)	4	2016 Master's Student		130	520	0.246458	128.158
										6	2016 Research Assistant		130	780	0.322191	251.309
										4	2016 Master's Student		130	520	0.246458	128.158
										12	Devon Transcription							32.5	1.6292	635.388		641.742
										1	Devon Transcription							32.5	1.6292	52.949		53.4785
									Coding
								07/2018	Coding Patient Interviews - Researcher's Time		2018 Research Assistant	74	4440	4440	0.337756	1499.64
														15501.5			5349.94				3846.51		3888.25	9238.19
					Retrospective	Prioritisation of modifiable factors			Item	Quantity	Resource	Hours	Time (minutes)	Total time (minutes)	Cost per minute	Sub-total	Total Cost		Unit Cost	Sub-total	Total Cost			Grand total
							Qualitative Professional Interviews	11/2015 - 12/2015	Development of Interview Topic Guide
									Development of first version - Researcher's Time		2015 Research Assistant	3	180	180	0.323467	58.2241
									Development of first version - Researcher's Time		2015 Research Assistant	3	180	180	0.323467	58.2241
									Development of first version - Researcher's Time		2015 Research Assistant	3	180	180	0.323467	58.2241
									Meeting to discuss first version - Researcher's Time		2015 Research Assistant	1	60	60	0.323467	19.408
									Meeting to discuss first version - Researcher's Time		2015 Research Assistant	1	60	60	0.323467	19.408
									Meeting to discuss first version - Researcher's Time		2015 Research Assistant	1	60	60	0.323467	19.408
									Meeting to discuss first version - Researcher's Time		2015 Principal Investigator	1	60	60	0.733863	44.0318
									Revisions & feedback - Researcher's Time		2015 Research Assistant	1	60	60	0.323467	19.408
									Revisions & feedback - Researcher's Time		2015 Research Assistant	0.5	30	30	0.323467	9.70402
									Revisions & feedback - Researcher's Time		2015 Research Assistant	0.5	30	30	0.323467	9.70402
									Revisions & feedback - Researcher's Time		2015 Principal Investigator	0.5	30	30	0.733863	22.0159
									Pilot - Researcher's Time - Researcher's Time		2015 Research Assistant	1	60	60	0.323467	19.408
									Pilot - Researcher's Time - Researcher's Time		2015 Research Assistant	1	60	60	0.323467	19.408
									Meeting following pilot - Researcher's Time		2015 Research Assistant	1	60	60	0.323467	19.408
									Meeting following pilot - Researcher's Time		2015 Research Assistant	1	60	60	0.323467	19.408
									Meeting following pilot - Researcher's Time		2015 Research Assistant	1	60	60	0.323467	19.408
									Second meeting following pilot - Researcher's Time		2015 Research Assistant	1	60	60	0.323467	19.408
									Second meeting following pilot - Researcher's Time		2015 Research Assistant	1	60	60	0.323467	19.408
									Second meeting following pilot - Researcher's Time		2015 Research Assistant	1	60	60	0.323467	19.408
									Second meeting following pilot - Researcher's Time		2015 Principal Investigator	1	60	60	0.733863	44.0318
									Incorporate final changes - Researcher's Time		2015 Research Assistant	1	60	60	0.323467	19.408
								02/2016 - 06/2017	Recruitment
									Development of Postal invitation for GPs and PNs only - Researcher's Time		2016 Research Assistant	2	120	120	0.322191	38.663
									Postal invitation - GP input (PhD Rsearcher at the time) - Researcher's Time		2016 Research Assistant		15	15	0.322191	4.83287
									Postal invitation	41	Stamp								1	41		41.41
									Postal invitation	41	Envelope								0.03	1.23		1.2423
									Sending Postal invitation - Researcher's Time	41	2016 Research Assistant		2	82	0.322191	26.4197
									Case 1
								2016	Case 1 Phonecalls
									Case 1 Phonecalls - Cost of those answered	12	Phonecall								0.1	1.2		1.212
									Case 1 Phonecalls (answered & agreed/not to participate) - Researcher's Time	2	2016 Research Assistant		5	10	0.322191	3.22191
									Case 1 Phonecalls (answered & agreed/not to participate) - Participant's Time	1	2016 General Practitioner		5	5	1.06171	5.30856
									Case 1 Phonecalls (answered other) - Researcher's time	10	2016 Research Assistant		2	20	0.322191	6.44383
									Case 1 Phonecalls (answered other) - Participant's time	10	2016 Practice Admin		2	20	0.293446	5.86892
									Case 1 Phonecalls (unanswered) - Researcher's time	4	2016 Research Assistant		0.5	2	0.322191	0.644383
									Case 1 Text message reminders - Cost	0	Text Message								0.1	0
									Case 1 Text message reminders - Researcher's time	0	2016 Research Assistant		2	0	0.322191	0
								02/2016 - 11/2016	Case 1 Interviews (Feb 2016 to Nov 2016)	9
									Onsite Interviews - Researcher's Time	1	2016 Research Assistant		36.5	36.5	0.322191	11.76
									Onsite Interviews - Researcher's Time	8	2016 Research Assistant		345.5	345.5	0.322191	111.317
									Onsite Interviews - Participants' Time	3	2016 General Practitioner		87.5	87.5	1.06171	92.8998
									Onsite Interviews - Participants' Time	3	2016 Practice Nurse		107	107	0.441844	47.2773
									Onsite Interviews - Participants' Time	3	2016 Diabetes Nurse Specialist		187.5	187.5	0.622032	116.631
									Onsite Interviews - Travel Time - Clonakilty	1	2016 Research Assistant		104	104	0.322191	33.5079
									Onsite Interviews - Travel Time - Mallow	1	2016 Research Assistant		66	66	0.322191	21.2646
									Onsite Interviews - Travel Time - within Case 1 city	6	2016 Research Assistant		60	360	0.322191	115.989
									Onsite Interviews - Travel Cost - Clonakilty	104	2016 Mileage								0.4625	48.1		48.581
									Onsite Interviews - Travel Cost - Mallow	66	2016 Mileage								0.4625	30.525		30.8303
									Onsite Interviews - Travel Cost - within Case 1 city	12	Bus Fare								2.4	28.8		29.088
									Interview Transcription Time	4	2016 Intern		59.75	239	0.19074	45.5868
								12/2016	Interview Transcription Time		Transcription							143	1.36	194.48		196.425
									Case 2
								2016	Case 2 Phonecalls
									Case 2 Phonecalls - Cost of those answered	1	Phonecall								0.1	0.1		0.101
									Case 2 Phonecalls (answered & agreed/not to participate) - Researcher's Time	0	2016 Research Assistant		5	0	0.322191	0
									Case 2 Phonecalls (answered & agreed/not to participate) - Participant's Time	0	2016 General Practitioner		5	0	1.06171	0
									Case 2 Phonecalls (answered other) - Researcher's Time	1	2016 Research Assistant		2	2	0.322191	0.644383
									Case 2 Phonecalls (answered other) - Participant's Time	1	2016 Practice Admin		2	2	0.293446	0.586892
									Case 2 Phonecalls (unanswered) - Researcher's time	0	2016 Research Assistant		0.5	0	0.322191	0
									Case 2 Text message reminders - Cost	0	Text Message								0.1	0		0
									Case 2 Text message reminders - Researcher's time	0	2016 Research Assistant		2	0	0.322191	0
								10/2016 - 05/2017	Case 2 Interviews (Oct 2016 to May 2017)	4
									Onsite Interview - Researcher's Time	3	2016 Research Assistant		190	190	0.322191	61.2164
									Onsite Interview - Researcher's Time	1	2017 Research Assistant		27	27	0.336405	9.08293
									Onsite Interview - Participants' Time	1	2016 General Practitioner		27	27	1.06171	28.6662
									Onsite Interview - Participants' Time	2	2016 Practice Nurse		108.5	108.5	0.441844	47.9401
									Onsite Interview - Participants' Time	1	2017 Diabetes Nurse Specialist		81.5	81.5	0.638027	51.9992
								10/2016	Onsite Interviews - Travel Time	1	2016 Research Assistant		330	330	0.322191	106.323
								10/2016	Onsite Interviews - Travel Cost Train	1	Train								51.98	51.98		52.4998
								10/2016	Onsite Interviews - Hotel Cost - Best Western Skylon Drumcondra	3	Hotel								265	795		802.95
								05/2017	Onsite Interviews - Travel Time	1	2017 Research Assistant		330	330	0.336405	111.014
									Onsite Interviews - Travel Cost Train	1	Train								51.98	51.98		52.8117
									Interview Transcription Time	4	2017 Intern		27	108	0.191873	20.7223
								05/2017	Interview Transcription Time		Transcription							190	1.34	254.6		258.674
									Case 3
								2016	Case 3 Phonecalls
									Case 3 phonecalls - Cost of those answered	6	Phonecall								0.1	0.6		0.6096
									Case 3 Phonecalls (answered & agreed/not to participate) - Researcher's Time	1	2016 Research Assistant		5	5	0.322191	1.61096
									Case 3 Phonecalls (answered & agreed/not to participate) - Participant's Time	1	2016 General Practitioner		5	5	1.06171	5.30856
									Case 3 Phonecalls (answered other) - Researcher's Time	5	2016 Research Assistant		2	10	0.322191	3.22191
									Case 3 Phonecalls (answered other) - Participant's Time	5	2016 Practice Admin		2	10	0.293446	2.93446
									Case 3 Phonecalls (unanswered) - Researcher's Time	0	2016 Research Assistant		0.5	0	0.322191	0
									Case 3 text message reminders - Cost	0	Text Message								0.1	0		0
									Case 3 text message reminders - Researcher's Time	0	2016 Research Assistant		2	0	0.322191	0
								11/2016 - 06/2017	Case 3 Interviews (Nov 2016 - Jun 2017)	4
									Onsite Interview - Researcher's Time	3	2016 Research Assistant		194	194	0.322191	62.5051
									Onsite Interview - Researcher's Time	1	2016 Research Assistant		14	14	0.322191	4.51068
									Onsite Interview - Participants' Time	1	2016 General Practitioner		14	14	1.06171	14.864
									Onsite Interview - Participants' Time	1	2016 Practice Nurse		60	60	0.441844	26.5106
									Onsite Interview - Participants' Time	2	2016 Diabetes Nurse Specialist		134	134	0.622032	83.3523
									Onsite Interviews - Travel Time	2	2016 Research Assistant		250	500	0.322191	161.096
									Onsite Interviews - Travel Cost	700	2016 Mileage								0.4625	323.75		328.93
									Onsite Interviews - Travel Time	1	2016 Research Assistant		210	210	0.322191	67.6602
									Onsite Interviews - Travel Cost	1	Train								51.98	51.98		52.8117
									Interview Transcription Time	4	2016 Intern		56	224	0.19074	42.7257
									Interview Transcription Time		Transcription							152	1.37	208.24		211.572
									Case 4
								2017	Case 4 Phonecalls
									Case 4 Phonecalls - Cost of those answered	21	Phonecall								0.1	2.1		2.1336
									Case 4 Phonecalls (answered & agreed/not to participate) - Researcher's Time	9	2017 Research Assistant		5	45	0.336405	15.1382
									Case 4 Phonecalls (answered & agreed/not to participate) - Participant's Time	7	2017 General Practitioner		5	35	1.06802	37.3807
									Case 4 Phonecalls (answered other) - Researcher's Time	12	2017 Research Assistant		2	24	0.336405	8.07372
									Case 4 Phonecalls (answered other) - Participant's Time	12	2017 Practice Admin		2	24	0.295189	7.08454
									Case 4 Phonecalls (unanswered) - Researcher's Time	1	2017 Research Assistant		0.5	0.5	0.336405	0.168202
									Case 4 Text message reminders - Cost	0	Text Message								0.1	0		0
									Case 4 Text message reminders - Researcher's Time	0	2017 Research Assistant		2	0	0.336405	0
								02/2017 - 06/2017	Case 4 Interviews (Feb 2017 to Jun 2017)	5
									Onsite Interview - Researcher's Time	3	2017 Research Assistant		106	106	0.336405	35.6589
									Onsite Interview - Researcher's Time	2	2017 Research Assistant		34	34	0.336405	11.4378
									Onsite Interview - Participants' Time	0	2017 General Practitioner				1.06802	0
									Onsite Interview - Participants' Time	3	2017 Practice Nurse		54	54	0.456768	24.6655
									Onsite Interview - Participants' Time	2	2017 Diabetes Nurse Specialist		86	86	0.638027	54.8703
									Onsite Interviews - Travel Time	1	2017 Research Assistant		464	464	0.336405	156.092
									Onsite Interviews - Travel Cost	644	2017 Mileage								0.4625	297.85		302.616
								02/2017	Onsite Interviews - Hotel Cost	1	Hotel								75.2	75.2		76.4032
									Onsite Interviews - Travel Time	1	2017 Research Assistant		464	464	0.336405	156.092
									Onsite Interviews - Travel Cost	644	2017 Mileage								0.4625	297.85		302.616
									Onsite Interviews - Hotel Cost	2	Hotel								75.2	150.4		152.806
									Interview Transcription Time	4	2017 Intern		61.5	246	0.191873	47.2008
									Interview Transcription Time		Transcription							78.5	1.3	102.05		103.683
									Development of the Focus Group Topic Guide
									Development of the Focus Group Topic Guide - Researcher's Time		2015 Research Assistant	16.8	1008	1008	0.323467	326.055
									Development of the Focus Group Topic Guide - Researcher's Time		2015 Principal Investigator	2	120	120	0.733863	88.0635
								2016-01-05	Focus Group 1
									Researcher's Time - Focus Group		2016 Research Assistant		96.5	96.5	0.322191	31.0915
									Researcher's Time - Focus Group - Note Taker		2016 Research Assistant		96.5	96.5	0.322191	31.0915
									Researcher's Travel Time	2	2016 Research Assistant		30	60	0.322191	19.3315
									Researcher's Travel Cost	2	Bus Fare								2.4	4.8		4.848
									Researcher's Travel Time - Note Taker	2	2016 Research Assistant		30	60	0.322191	19.3315
									Researcher's Travel - Note Taker	2	Bus Fare								2.4	4.8		4.848
									Diabetes Nurse Specialists Time	4	2016 Diabetes Nurse Specialist		96.5	386	0.622032	240.104
									Transcription	4.5	2016 Research Assistant		96.5	434.25	0.322191	139.912
								2016-03-10	Focus Group 2
									Researcher's Time - Focus Group		2016 Research Assistant		76	76	0.322191	24.4865
									Researcher's Time - Focus Group - Note Taker		2016 Research Assistant		76	76	0.322191	24.4865
									Researcher's Travel Time	2	2016 Research Assistant		180	360	0.322191	115.989
									Researcher's Travel - Cost	1	Train								51.98	51.98		52.4998
									Researcher's Travel Time - Note Taker	2	2016 Research Assistant		180	360	0.322191	115.989
									Researcher's Travel - Note Taker	1	Train								51.98	51.98		52.4998
									Diabetes Nurse Specialists Time	4	2016 Diabetes Nurse Specialist		76	304	0.622032	189.098
									Transcription	4.5	2016 Research Assistant		76	342	0.322191	110.189
									Prioritisation of modifiable factors - Researcher's Time		2016 Research Assistant		60	60	0.322191	19.3315
									Prioritisation of modifiable factors - Researcher's Time		2016 Principal Investigator		60	60	0.730968	43.8581
														11404.8			4250.87				3122.57		3164.7	7415.57
					Retrospective	Coding Interviews (patient/professional/focus groups)			Item	Quantity	Resource	Hours	Time (minutes)		Cost per minute	Sub-total	Total Cost		Unit Cost	Sub-total	Total Cost			Grand total
								07/2018	Coding
									Initial Coding - Researcher's Time		2018 Research Assistant	74	4440	4440	0.337756	1499.64
														4440			1499.64				0		0	1499.64
														31346.2			11100.4				6969.08		7052.95	18153.4
	Cluster Randomised Pilot Trial	Step 3a - Identify components to address modifiable barriers & enhance enablers	WP1		Retrospective	Identify behaviour change techniques (BCTS) & modes of delivery			Item	Quantity	Resource	Hours	Time (minutes)		Cost per minute	Sub-total	Total Cost		Unit Cost	Sub-total	Total Cost			Grand total
						Mapping Process		08/2018	Grouping & Mapping of BCTs to TDF domains
									Initial Mapping - Researcher's Time		2018 Research Assistant	37	2220	2220	0.337756	749.819
									Initial Mapping - Researcher's Time		2018 Principal Investigator	7.4	444	444	0.750623	333.276
									Mapping TDF/BCTs to Operationalised BCTs - Researcher's Time		2018 Research Assistant	22.2	1332	1332	0.337756	449.891
									Rapid Review of Effectiveness of BCTs - Researcher's Time		2018 Research Assistant	14.8	888	888	0.337756	299.928
									Review of Mapping TDF/BCTs to Operationalised BCTs - Researcher's Time		2018 Professor	1	60	60	1.39047	83.4281
									Review of Mapping TDF/BCTs to Operationalised BCTs - Researcher's Time		2018 Professor	1	60	60	1.39047	83.4281
									Review of Mapping TDF/BCTs to Operationalised BCTs - Researcher's Time		2018 Professor	1	60	60	1.39047	83.4281
									Review of Mapping TDF/BCTs to Operationalised BCTs - Researcher's Time		2019 Principal Investigator	1	60	60	0.75063	45.0378
									Review of Mapping TDF/BCTs to Operationalised BCTs - Researcher's Time		2018 Principal Investigator	1	60	60	0.750623	45.0374
									Review of Mapping TDF/BCTs to Operationalised BCTs - Researcher's Time		2018 Senior Lecturer	1	60	60	0.971132	58.2679
									Final Operationalised BCTs - Researcher's Time		2018 Research Assistant	7.4	444	444	0.337756	149.964
														5688			2381.51				0		0	2381.51
	Scoping Review		WP1	8 weeks	Retrospective	Identify effective recruitment strategies for PPI in clinical trials			Item	Quantity	Resource	Hours	Time (minutes)		Cost per minute	Sub-total	Total Cost		Unit Cost	Sub-total	Total Cost			Grand total
									Develop of PPI information flyer - Researcher's Time		2018 Intern	7.4	444	444	0.19074	84.6885
									Liaison with partners - Researcher's Time		2018 Intern	7.4	444	444	0.19074	84.6885
									Website update/twitter posts/ data analytics - Researcher's Time		2018 Intern	24	1440	1440	0.19074	274.665
									Reviewing/updating ethics - Researcher's Time		2018 Intern	24	1440	1440	0.19074	274.665
									Analysis & write up - Researcher's Time		2018 Intern	78	4680	4680	0.19074	892.663
												237.2		8448			1611.37				0		0	1611.37
	Pilot Trial - SWAT	3b - Identify components to address modifiable barriers & enhance enablers	WP1	12 months	Retrospective	Identify (1) acceptability, (2) feasibility, & (3) local relevance of the intervention			Item	Quantity	Resource	Hours	Time (minutes)		Cost per minute	Sub-total
						Consensus Process
								2018	Consensus meeting - Ethics Application		2018 Research Assistant	7.4	444	444	0.337756	149.964
						Consensus Meeting - PPI Recruitment Materials		2018-05-16	Development of PPI information flyer - patient rep involvement time		2018 Average Annual Earnings	4	240	240	0.475272	114.065
									Development of PPI information flyer - liaison with patient rep (GF)		2018 Intern	4	240	240	0.19074	45.7776
									Development of PPI poster - Researcher's Time		2018 Graphic Designer	24	1440	1440	0.3582	515.808
									Further liaison with patient rep (GF) - Researcher's Time		2018 Research Assistant	0.66	39.6	39.6	0.337756	13.3751
									Further liaison with patient rep (GF) - Collaborator's Time		2018 Average Annual Earnings	0.66	39.6	39.6	0.475272	18.8208
									Further liaison with patient rep (GF) - Researcher's Time	1	Phonecall								0.1	0.1		0.101
						PO		2018-08-29	Printing of 100 PPI information flyers & 5 posters	100									0.492	49.2		49.692
						PO		2018-09-10	Printing of 100 PPI information flyers & 5 posters	100									0.492	49.2		49.692
								2018-07-12	Development of Evidence Summary on barriers & enablers to DRS attendance - Researcher's Time		2018 Research Assistant	22.2	1332	1332	0.337756	449.891
								2018-07-30	Review of Evidence Summary - Researcher's Time		2018 Principal Investigator	1	60	60	0.750623	45.0374
								2018-09-04	PMG Meeting (discussing intervention development incl. review of Evidence Summary)
									PMG Meeting - Participant's Time		2018 Research Assistant	1	60	60	0.334412	20.0647
									PMG Meeting - Participant's Time		2018 Principal Investigator	1	60	60	0.743191	44.5914
									PMG Meeting - Participant's Time		2018 Professor	1	60	60	1.3767	82.602
									PMG Meeting - Participant's Time		2018 Professor	1	60	60	1.3767	82.602
									PMG Meeting - Participant's Time		2018 Professor	1	60	60	1.3767	82.602
									PMG Meeting - Participant's Time		2018 Research Assistant	1	60	60	0.334412	20.0647
								2018-09-21	Further Review of Evidence Summary - Researcher's Time		2018 Principal Investigator	0.25	15	15	0.743191	11.1479
									Further Review of Evidence Summary - Researcher's Time		2018 Research Assistant	0.25	15	15	0.334412	5.01618
									Further Review of Evidence Summary - Researcher's Time		2018 Research Assistant	0.25	15	15	0.334412	5.01618
								27/08/2018 - 03/12/2018	Distribution of PPI information flyer - CIT - Researcher's Time		2018 Research Assistant	60	3600	3600	0.337756	1215.92
									Distribution of PPI information flyer - UCC - Researcher's Time		2018 Research Assistant		0		0.337756	0
									Distribution of PPI information flyer - Men's Shed - Researcher's Time		2018 Research Assistant		0		0.337756	0
									Distribution of PPI information flyer - Religious Settings - Researcher's Time		2018 Research Assistant		0		0.337756	0
									Distribution of PPI information flyer - Social Media - Researcher's Time		2018 Research Assistant		0		0.337756	0
									Distribution of PPI information flyer - HCPs - Researcher's Time		2018 Research Assistant		0		0.337756	0
						Consensus Meeting - PPI Recruitment			PPI recruitment phonecalls	35	Phonecall								0.1	3.5		3.535
									PPI recruitment phonecalls - Researcher's Time	35	2018 Research Assistant		15	525	0.337756	177.322
									PPI recruitment phonecalls - Participants' Time	35	2018 Average Annual Earnings		15	525	0.475272	249.518
						Consensus Meeting - PPI Materials			Development of 26 item demographic questionnaire - Reseacher's Time		2018 Intern		80	80	0.19074	15.2592
									Development of 26 item demographic questionnaire - Reseacher's Time		2018 Principal Investigator		60	60	0.750623	45.0374
									Distribution of 26 item demographic questionnaire	5	Stamp								1	5		5.05
									Distribution of 26 item demographic questionnaire	5	Envelope								0.03	0.15		0.1515
									Return of 26 item demographic questionnaire - prepaid postage	5	Stamp								1	5		5.05
									Return of 26 item demographic questionnaire	5	Envelope								0.03	0.15		0.1515
									Data entry & analysis of 26 item demographic questionnaire		2018 Research Assistant	12	720	720	0.337756	243.185
									Development of Invitation Letter PPI		2018 Research Assistant	4	240	240	0.337756	81.0615
									Development of Consent Form PPI		2018 Research Assistant	4	240	240	0.337756	81.0615
								08/2018 - 09/2018	Development of Yellow Questionnaire - Researcher's Time		2018 Research Assistant	14.8	888	888	0.337756	299.928
									Development of Yellow Questionnaire - Researcher's Time		2018 Research Assistant	22.2	1332	1332	0.337756	449.891
									Development of Yellow Questionnaire - Researcher's Time		2018 Research Assistant	37	2220	2220	0.337756	749.819
								10/2018	Review of Yellow Questionnaire - Researcher's Time		2018 Principal Investigator	1	60	60	0.750623	45.0374
						PO		2018-09-20	Review of Evidence Summary by Irish NALA											150		151.5
									Review of Evidence Summary by PPI group - Preparation for meeting - Reseacher's Time		2018 Research Assistant	7.4	444	444	0.337756	149.964
									Review of Evidence Summary by PPI group - Preparatory Zoom meeting - Researcher's Time		2018 Research Assistant	2	120	120	0.337756	40.5308
									Review of Evidence Summary by PPI group - Preparatory Zoom meeting - Facilitator's Time		2018 Research Support Officer	1	60	60	0.636154	38.1692
									Review of Evidence Summary by PPI group - Preparatory Zoom meeting - Facilitator's Time		2018 Research Support Officer	1	60	60	0.636154	38.1692
								2018-09-03	Review of Evidence Summary with PPI group - Meeting - Researcher's Time		2018 Research Assistant	7.4	444	444	0.337756	149.964
						Expense		2018-10-25	Review of Evidence Summary with PPI group - Researcher's Travel Cost	440.57	Mileage								0.402586	177.367		179.141
						Expense		2018-10-25	Review of Evidence Summary with PPI group - Toll		Toll									3.8		3.838
						Expense		2018-10-25	Review of Evidence Summary with PPI group - Meals		Meals									8.5		8.585
									Review of Evidence Summary with PPI group - Meeting - PPI Participants' Time	3	2018 Average Annual Earnings	0.5	30	90	0.475272	42.7745
									Review of Evidence Summary with PPI group - Meeting - Facilitators' Time	2	2018 Research Support Officer	0.5	30	60	0.636154	38.1692
									Review of Evidence Summary - Post Meeting Review - Researcher's Time		2018 Research Assistant	14	840	840	0.337756	283.715
						Consensus Meeting - PPI Recruitment			Sending PPI invitation letter, consent, yellow questionnaire & evidence summary - Researcher's Time	20	2018 Research Assistant		2	40	0.337756	13.5103
						Expense		2018-10-25	Yellow questionnaire - yellow paper		Stationery									12		12.12
						Expense		2018-10-25	Printing PPI invitation letter, consent, yellow questionnaire & evidence summary - print		Printing									17.5		17.675
						Expense		2018-10-25	Sending PPI invitation letter, consent, yellow questionnaire & evidence summary - stamp		Stamp									19.8		19.998
									Sending PPI invitation letter, consent, yellow questionnaire & evidence summary - envelope	20	Envelope								0.03	0.6		0.606
									Reading of materials & completion of Yellow Questionnaire - Participant Time	20	2018 Average Annual Earnings		17.5	350	0.475272	166.345
									Return of invitation letter, consent, yellow questionnaire & evidence summary - Participant	20	Stamp								1	20		20.2
									Return of invitation letter, consent, yellow questionnaire & evidence summary - Participant	20	Envelope								0.03	0.6		0.606
						Consensus Meeting - HCP Recruitment			Drafting HCP information letter/email - Researcher's Time		2018 Research Assistant	7.4	444	444	0.337756	149.964
									Sending HCP invitation email - Researcher's Time	22	2018 Research Assistant		2	44	0.337756	14.8613
									Sending HCP invitation by post - Researcher's Time	21	2018 Research Assistant		2	42	0.337756	14.1858
									HCP invitation post - stamp	21	Stamp								1	21		21.21
									HCP invitation post - envelope	21	Envelope								0.03	0.63		0.6363
									HCP invitation - follow-up phonecalls answered - Researcher's Time	18	2018 Research Assistant		2	36	0.337756	12.1592
									HCP invitation - follow-up phonecalls unanswered - Researcher's Time	3	2018 Research Assistant		0.5	1.5	0.337756	0.506634
									HCP invitation - follow-up phonecalls answered - call	18	Phonecall								0.1	1.8		1.818
									HCP - phonecall to confirm attendance - meeting 2 - Researcher's Time	8	2018 Research Assistant		15	120	0.337756	40.5308
									HCP - phonecall to confirm attendance - meeting 2 - HCP's Time	2	2018 General Practitioner		15	30	1.06171	31.8514
									HCP - phonecall to confirm attendance - meeting 2 - HCP's Time	4	2018 Practice Nurse		15	60	0.463192	27.7915
									HCP - phonecall to confirm attendance - meeting 2 - HCP's Time	1	2018 Diabetes Nurse Specialist		15	15	0.640605	9.60907
									HCP - phonecall to confirm attendance - meeting 2 - HCP's Time	1	2018 Ophthalmologist		15	15	1.47103	22.0655
									HCP - phonecall to confirm attendance - meeting 3 - Researcher's Time	7	2018 Research Assistant		15	105	0.337756	35.4644
									HCP - phonecall to confirm attendance - meeting 3 - HCP's Time	3	2018 Practice Nurse		15	45	0.463192	20.8436
									HCP - phonecall to confirm attendance - meeting 3 - HCP's Time	1	2018 Diabetes Nurse Specialist		15	15	0.640605	9.60907
									HCP - phonecall to confirm attendance - meeting 3 - HCP's Time	3	2018 General Practitioner		15	45	1.06171	47.777
						Prior to consenus meeting - PPI Materials			Analysis of Yellow Questionnaire - Researcher's Time		2018 Research Assistant	7.4	444	444	0.337756	149.964
									Development of Patient Briefing on key medical & research terms - Researcher's Time		2018 Research Assistant	2	120	120	0.337756	40.5308
									Development of Presentation on survey results - Researcher's Time		2018 Research Assistant	2	120	120	0.337756	40.5308
						Consensus meeting		2018-10-15	Consensus meeting 1 - delivery of Patient Briefing - Researcher's Time		2018 Research Assistant	0.5	30	30	0.337756	10.1327
								2018-10-16	Consensus meeting 2 - delivery of Patient Briefing - Researcher's Time		2018 Research Assistant	0.5	30	30	0.337756	10.1327
								2018-10-15	Consensus meeting 1 - PPI Participants' Time	10	2018 Average Annual Earnings	2.5	150	1500	0.475272	712.909
								2018-10-16	Consensus meeting 2 - PPI Participants' Time	6	2018 Average Annual Earnings	2.5	150	900	0.475272	427.745
								2018-10-16	Consensus meeting 2 - HCP Participants' Time	2	2018 General Practitioner	2	120	240	1.06171	254.811
								2018-10-16	Consensus meeting 2 - HCP Participants' Time	4	2018 Practice Nurse	2	120	480	0.463192	222.332
								2018-10-16	Consensus meeting 2 - HCP Participants' Time	1	2018 Diabetes Nurse Specialist	2	120	120	0.640605	76.8726
								2018-10-16	Consensus meeting 2 - HCP Participants' Time	1	2018 Ophthalmologist	2	120	120	1.47103	176.524
								2018-10-22	Consensus meeting 3 - HCP Participants' Time	3	2018 Practice Nurse	2	120	360	0.463192	166.749
								2018-10-22	Consensus meeting 3 - HCP Participants' Time	1	2018 Diabetes Nurse Specialist	2	120	120	0.640605	76.8726
								2018-10-22	Consensus meeting 3 - HCP Participants' Time	3	2018 General Practitioner	2	120	360	1.06171	382.216
										31
								2018-10-15	Consensus meeting 1 - lead facilitator's time		2018 Professor	3	180	180	1.39047	250.284
									Consensus meeting 1 - small group facilitator's time		2018 Principal Investigator	3	180	180	0.750623	135.112
									Consensus meeting 1 - small group facilitator's time		2018 Research Assistant	3	180	180	0.337756	60.7961
									Consensus meeting 1 - small group facilitator's time		2018 Research Assistant	3	180	180	0.337756	60.7961
								2018-10-16	Consensus meeting 2 - lead facilitator's time		2018 Professor	3	180	180	1.39047	250.284
									Consensus meeting 2 - small group facilitator's time		2018 Principal Investigator	3	180	180	0.750623	135.112
									Consensus meeting 2 - small group facilitator's time		2018 Research Assistant	3	180	180	0.337756	60.7961
									Consensus meeting 2 - small group facilitator's time		2018 Research Assistant	3	180	180	0.337756	60.7961
								2018-10-22	Consensus meeting 3 - lead facilitator's time		2018 Professor	3	180	180	1.39047	250.284
									Consensus meeting 3 - small group facilitator's time		2018 Principal Investigator	3	180	180	0.750623	135.112
									Consensus meeting 3 - small group facilitator's time		2018 Research Assistant	3	180	180	0.337756	60.7961
									Consensus meeting 3 - small group facilitator's time		2018 Research Assistant	3	180	180	0.337756	60.7961
									Consensus meeting 1 - room hire	1	WGB 226 Meeting Room (cap.28)								166.05	166.05		167.711
						PO		2018-10-15	Consensus meeting 1 - catering	10									8.867	88.67		89.5567
									Consensus meeting 2 - room hire	1	WGB 226 Meeting Room (cap.28)								166.05	166.05		167.711
						PO		2018-10-16	Consensus meeting 2 - catering	14										124.7		125.947
									Consensus meeting 3 - room hire	1	WGB 226 Meeting Room (cap.28)								166.05	166.05		167.711
						PO		2018-10-22	Consensus meeting 3 - catering	7										113.8		114.938
						Expense		2018-12-11	Consensus meeting - Thank You Cards	1									20	20		20.2
									Consensus meeting - Thank You Cards Postage	20									1	20		20.2
						Transcription & Analysis of consensus meetings			Consensus meeting transcription	4.5	2018 Research Assistant	2.5	150	675	0.337756	227.985
						PO		2018-11-12	Consensus meeting transcription		Devon Transcription							145	2.19007	317.56		320.736
									Consensus meeting transcription	4.5	2018 Research Assistant	2.5	150	675	0.337756	227.985
								2018-11-02	Consensus meeting transcription	4.5	2018 Research Assistant	2.5	150	675	0.337756	227.985
									Analysis of consensus meeting materials		2018 Research Assistant	22.2	1332	1332	0.334412	445.437
														28716.7			12156.7						1746.07	13902.8
						Populating the APEASE criteria		2018-11-22	PMG Meeting (to decide the final details of the intervention)
									PMG Meeting - Researcher's Time		2018 Research Assistant	1	60	60	0.334412	20.0647
									PMG Meeting - Researcher's Time		2018 Principal Investigator	1	60	60	0.743191	44.5914
									PMG Meeting - Researcher's Time		2018 Professor	1	60	60	1.3767	82.602
									PMG Meeting - Researcher's Time		2018 Professor	1	60	60	1.3767	82.602
									PMG Meeting - Researcher's Time		2018 Professor	1	60	60	1.3767	82.602
									PMG Meeting - Researcher's Time		2018 Senior Lecturer	1	60	60	0.961517	57.691
									Rapid Evidence Review - Effectiveness Criteria
									Rapid Evidence Review - Researcher's Time		2019 Research Assistant	37	2220	2220	0.341143	757.338
									Rapid Evidence Review - Researcher's Time		2019 Principal Investigator	0.5	30	30	0.75063	22.5189
									Group Discussion (Dublin)
									Meeting - Researcher's Time		2019 Principal Investigator	2	120	120	0.75063	90.0756
									Meeting - Researcher's Time		2019 Research Assistant	2	120	120	0.341143	40.9372
									Meeting - Researcher's Time		2019 Professor	2	120	120	1.42349	170.819
									Meeting - Researcher's Time		2019 Professor	2	120	120	1.42349	170.819
									Meeting - Researcher's Time		2019 General Practitioner	2	120	120	1.0512	126.144
									Meeting - Researcher's Time - Travel		2019 Principal Investigator	6	360	360	0.75063	270.227
									Meeting - Researcher's Time - Travel		2019 Research Assistant	6	360	360	0.341143	122.811
									Meeting - Researcher's Time - Travel Cost	1	Train								51.98	51.98		52.4998
									Meeting - Researcher's Time - Travel Cost	1	Train								51.98	51.98		52.4998
									Practice Briefing
									Addition of Practice Briefing - Researcher's Time		2019 Research Assistant	0.5	30	30	0.341143	10.2343
									Addition of Practice Briefing - Researcher's Time		2019 Principal Investigator	0.5	30	30	0.75063	22.5189
									Decision Log
								2019-01-18	Completion of Decision Log - Researcher's Time		2019 Research Assistant	1	60	60	0.341143	20.4686
									Review of completed Decision Log - Researcher's Time		2019 Principal Investigator	1	60	60	0.75063	45.0378
									Protocol
									Preparation of Protocol (based on decisions) - Researcher's Time		2019 Research Assistant	3.5	210	210	0.341143	71.64
									Review of Protocol - Researcher's Time		2019 Principal Investigator	0.5	30	30	0.75063	22.5189
								2019-01-23	PMG Review of Protocol - Researcher's Time		2019 Professor	0.5	30	30	1.42349	42.7047
									PMG Review of Protocol - Researcher's Time		2019 Professor	0.5	30	30	1.42349	42.7047
									PMG Review of Protocol - Researcher's Time		2019 Professor	0.5	30	30	1.42349	42.7047
									PMG Review of Protocol - Researcher's Time		2019 Senior Lecturer	0.5	30	30	0.971135	29.134
									PMG Review of Protocol - Researcher's Time		2019 Principal Investigator	0.5	30	30	0.75063	22.5189
														4500			2514.03						105	2619.03
						Intervention Design		2019-01-24	Information leaflet design - Graphic Designer		2018 Graphic Designer	18	1080	1080	0.3582	386.856
								2019-01-24	Wording review of intervention materials (letter, script & leaflet) - Patient Representative's Time		2019 Average Annual Earnings	1	60	60	0.470567	28.234
								2019-01-28	Team Meeting to review intervention materials - Researcher's Time		2019 Research Assistant	1	60	60	0.341143	20.4686
									Team Meeting to review intervention materials - Researcher's Time		2019 Principal Investigator	1	60	60	0.75063	45.0378
									Team Meeting to review intervention materials - Researcher's Time		2019 Research Assistant	1	60	60	0.341143	20.4686
									Team Meeting to review intervention materials - Researcher's Time		2019 Professor	1	60	60	1.42349	85.4095
								2019-01-31	Review Meeting with CB - CB's Time		2019 Professor	0.75	45	45	1.42349	64.0571
									Review Meeting with CB - Researcher's Time		2019 Principal Investigator	0.75	45	45	0.75063	33.7783
									Review Meeting with CB - Researcher's Time		2019 Research Assistant	0.75	45	45	0.341143	15.3514
								2019-02-04	PPI group meeting to review final intervention materials - Researcher's Time		2019 Research Assistant	2	120	120	0.341143	40.9372
									PPI group meeting to review intervention materials - PPI Participants' Time	5	2019 Average Annual Earnings	2	120	600	0.470567	282.34
								2019-02-05	Review of PPI meeting - Researcher's Time		2019 Research Assistant	0.5	30	30	0.341143	10.2343
									Review of PPI meeting - Researcher's Time		2019 Research Assistant	0.5	30	30	0.341143	10.2343
								2019-02-05	PMG Meeting
									PMG Meeting - Participants' Time		2019 Principal Investigator	1	60	60	0.75063	45.0378
									PMG Meeting - Participants' Time		2019 Research Assistant	1	60	60	0.341143	20.4686
									PMG Meeting - Participants' Time		2019 Professor	1	60	60	1.42349	85.4095
									PMG Meeting - Participants' Time		2019 Professor	1	60	60	1.42349	85.4095
									PMG Meeting - Participants' Time		2019 Professor	1	60	60	1.42349	85.4095
									PMG Meeting - Participants' Time		2019 Senior Lecturer	0	0	0	0.971135	0
								2019-02-06	Team meeting to finalise intervention materials wording - Researcher's Time		2019 Principal Investigator	0.75	45	45	0.75063	33.7783
									Team meeting to finalise intervention materials wording - Researcher's Time		2019 Research Assistant	0.75	45	45	0.341143	15.3514
									Team meeting to finalise intervention materials wording - Researcher's Time		2019 Research Assistant	0.75	45	45	0.341143	15.3514
									Consultation with the national DRS programme		2019 Average Annual Earnings	1	60	60	0.470567	28.234
						PO		2019-03-15	Review of patient information leaflet by NALA											130		130
														2790			1457.86				130		130	1587.86
														50142.7			20121.5				1962.74		1981.06	22102.5
Development	Cluster Randomised Pilot Trial	Step 4 - How can behaviour be measured and understood?	WP1			How can behaviour be measured and understood?			Item	Quantity	Resource	Hours	Time (minutes)		Cost per minute	Sub-total
						Logic Model		2019-02-14	Early iteration of Logic Model - Researcher's Time		2019 Research Assistant	2	120	120	0.341143	40.9372
									Subsequent versions of Logic Model - Researcher's Time		2019 Research Assistant	4	240	240	0.341143	81.8743
								2019-05-20	Team meeting to discuss Logic Model - Researcher's Time		2019 Research Assistant	1	60	60	0.341143	20.4686
								2019-05-20	Team meeting to discuss Logic Model - Researcher's Time		2019 Principal Investigator	1	60	60	0.75063	45.0378
								2019-05-28	Development of final version of Logic Model		2019 Research Assistant	2	120	120	0.341143	40.9372
														600			229.255				0		0	229.255
														82088.9			31451.2				8931.82		9034.02	40485.2

## Sheet: Master_Cost_Items_Scenario A 
Intervention Stage	Stage of Trial	Step of Four-Stage Development Process/Work Package Number	Work Package Name	Work Package Timeline	Data Collection Responsibility	Component	Explanation	Date	Line Item	One time intervention costs
Development	See the following papers: S McHugh Paper (2016) Evaluating the implementation of a national clinical programme for diabetes to standardise and improve services: a realist evaluation protocol & M Tracey Paper (2019) Understanding the uptake of a national retinopathy screening programme: An audit of patients with diabetes in two large primary care centres & M Tracey (2017) Chapter 7 of PhD Thesis P…	Step 1 - Identify who needs to do what differently	WP1	Data Collection b/w July 2014 & August 2016	Retrospective	Analysis of DRS uptake in primary care audit			Item	Quantity	Resource	Hours	Time (minutes)	Total time (minutes)	Cost per minute	Sub-total	Total Cost	Time (minutes)	Unit Cost	Sub-total	Total Cost	Sub-total inflated to 31/12/2019	Total Cost inflated to 31/12/2019	Grand total
							Primary Care Audit - Case A	06/2015 - 08/2015	Data extraction		2015 Research Assistant	444	26640	0	0.323467	0
									Identification of diabetes patients
									Exclusion of duplicates
									Application of inclusion criteria
									Check medical record for RetinaScreen letter
									Contact Retina Screen to determine status of those with no letter on file (140 in total between 2 practices)
									Check medical record for results/attendance letter from other screening services
									Categorisation of individual patients into one of four groups
									Extraction of individual characteristics
									Researcher's Travel Costs to audit site	3420	2015 Mileage								0.4625	1581.75		1603.89
									Practice Manager's time at outset of audit		2016 Average Annual Earnings	4	240	0	0.451577	0
							Primary Care Audit - Case B	2016-01-26	Audit start-up visit - research team travel time & site meeting (4 hrs travel + 1hr meeting)		2016 Professor	5	300	0	1.32117	0
									Audit start-up visit - research team travel time & site meeting (4 hrs travel + 1hr meeting)		2016 Research Assistant	5	300	0	0.322191	0
									Audit start-up visit - research team travel time & site meeting (4 hrs travel + 1hr meeting)		2016 Research Assistant	5	300	0	0.322191	0
									Audit start-up visit - research team travel time & site meeting (4 hrs travel + 1hr meeting)		2016 Master's Student	5	300	0	0.246458	0
									Audit start-up visit - research team travel cost	256	2016 Mileage								0.4625	118.4		119.584
									Audit start-up visit - practice team site meeting (1hr meeting)		2016 General Practitioner	1	60	0	1.06171	0
									Audit start-up visit - practice team site meeting (1hr meeting)		2016 Practice Nurse	1	60	0	0.441844	0
								05/2016 - 07/2016	Data extraction		2016 Research Assistant	444	26640	0	0.322191	0
									Identification of diabetes patients
									Exclusion of duplicates
									Application of inclusion criteria
									Check medical record for RetinaScreen letter
									Contact Retina Screen to determine status of those with no letter on file
									Check medical record for results/attendance letter from other screening services
									Categorisation of individual patients into one of four groups
									Extraction of individual characteristics
									Researchers' Travel Costs to audit site	5120	2016 Mileage								0.4625	2368		2391.68
									Data Analysis - Researcher's Time		2016 Research Assistant	37	2220	0	0.322191	0
														0			18777.8				4068.15		4115.16	22893

## Sheet: Master_Cost_Items_Scenario B
Intervention Stage	Stage of Trial	Step of Four-Stage Development Process/Work Package Number	Work Package Name	Work Package Timeline	Data Collection Responsibility	Component	Explanation	Date	Line Item	File Path	To identify resource - column will be deleted	One time intervention costs
	Scoping Review	Identify effective recruitment strategies for PPI in clinical trials	WP1	8 weeks	Retrospective	Identify effective recruitment strategies for PPI in clinical trials			Item		Name	Quantity	Resource	Hours	Time (minutes)		Cost per minute	Sub-total	Total Cost		Unit Cost	Sub-total	Total Cost			Grand total
								07/2018	Scoping Review - Researcher's Time		Holly McGrath		2018 Intern	89	5340	0	0.19074	1018.55
									Scoping Review - screening & study selection - Researcher's Time		Fiona Riordan		2018 Research Assistant	7.4	444	0	0.337756	149.96
														237.2		8448			1168.51				0		0	1168.51

## Sheet: Master_Cost Items_Scenario C
Intervention Stage	Step of Four-Stage Development Process/Work Package Number	Work Package Name	Work Package Timeline	Data Collection Responsibility	Component	Explanation	Date	Line Item	One time intervention costs
Development	Step 1 - Identify who needs to do what differently	WP1	Data Collection b/w July 2014 & August 2016	Retrospective	Analysis of DRS uptake in primary care audit			Item	Quantity	Resource	Hours	Time (minutes)	Total time (minutes)	Cost per minute	Sub-total	Total Cost	Time (minutes)	Unit Cost	Sub-total	Total Cost	Sub-total inflated to 31/12/2019	Total Cost inflated to 31/12/2019	Grand total
						Qualitative Patient Interviews	2015	Recruitment
								Development of Postal invitation		2015 Research Assistant	2	120	120	0.323467	38.8161
								Postal invitation	84	Stamp								1	84		85.176
								Postal invitation	84	Envelope								0.03	2.52		2.55528
								Postal invitation - researcher's time	84	2015 Research Assistant		2	168	0.323467	54.3425
								Case A - phonecalls - cost of answered calls	42	Phonecall								0.1	4.2		4.2588
								Case A - phonecalls (answered & agreed/not to participate) - researcher's time	26	2015 Research Assistant		5	130	0.323467	42.0508
								Case A - phonecalls (answered & agreed/not to participate) - participant's time	26	2015 Average Annual Earnings		5	130	0.447522	58.1779
								Case A - phonecalls (answered other) - researcher's time	16	2015 Research Assistant		2	32	0.323467	10.351
								Case A - phonecalls (answered other) - participant's/family member's time	16	2015 Average Annual Earnings		2	32	0.447522	14.3207
								Case A - phonecalls (unanswered) - researcher's time	20	2015 Research Assistant		0.5	10	0.323467	3.23467
								Case B - phonecalls - cost of answered calls	52	Phonecall								0.1	5.2		5.2728
								Case B - phonecalls (answered & agreed/not to participate) - researcher's time	40	2015 Research Assistant		5	200	0.323467	64.6935
								Case B - phonecalls (answered & agreed/not to participate) - participant's time	40	2015 Average Annual Earnings		5	200	0.447522	89.5044
								Case B - phonecalls (answered other) - researcher's time	12	2015 Research Assistant		2	24	0.323467	7.76322
								Case B - phonecalls (answered other) - participant's/family member's time	12	2015 Average Annual Earnings		2	24	0.447522	10.7405
								Case B - phonecalls (unanswered) - researcher's time	63	2015 Research Assistant		0.5	31.5	0.323467	10.1892
								Case B - text message reminders - cost	10	Text Message								0.1	1		1.014
								Case B - text message reminders - researcher's time	10	2015 Research Assistant		2	20	0.323467	6.46935
								Development of semi-structured interview guide for interviews below - researcher's time		2015 Research Assistant	14.8	888	888	0.323467	287.239
								Development of semi-structured interview guide for inerviews below - supervisor's time input		2015 Principal Investigator	2	120	120	0.733863	88.0635
							09/2015 - 11/2015	Case A Interviews (19 + 2 piloted)	21
								Researcher's Time	21	2015 Research Assistant		492	492	0.323467	159.146
								Participants' Time	21	2015 Average Annual Earnings		492	492	0.447522	220.181
								2 x Telephone Interviews - phonecall cost	2	Phonecall								0.1	0.2		0.2028
								Onsite Interviews - Travel Time Researcher	12	2015 Research Assistant		80	960	0.323467	310.529
								Onsite Interviews - Travel Time Participants	19	2015 Average Annual Earnings		20	380	0.447522	170.058
								Onsite Interviews - Travel Cost Researcher	1368	2015 Mileage								0.4625	632.7		641.558
								Onsite Interviews - Travel Cost Participants	190	2015 Mileage								0.4625	89.1052		90.3527
							07/2016 - 08/2016	Case B Interviews (23)	26
								Researcher's Time	24	2016 Research Assistant		796.5	796.5	0.322191	256.625
								Researcher's Time	2	2016 Master's Student		51.5	51.5	0.246458	12.6926
								Participants' Time	26	2016 Average Annual Earnings		848	848	0.451577	382.937
								1 x Telephone Interview - phonecall cost	1	Phonecall								0.1	0.1		0.101
								Onsite Interviews - Travel Time Researcher	11	2016 Research Assistant		216	2376	0.322191	765.527
								Onsite Interviews - Travel Time Researcher	1	2016 Master's Student		216	216	0.246458	53.2349
								Onsite Interviews - Travel Time Participants	25	2016 Average Annual Earnings		20	500	0.451577	225.788
								Onsite Interviews - Travel Cost Researcher	2816	2016 Mileage								0.4625	1302.4		1315.42
								Onsite Interviews - Travel Cost Researcher	256	2016 Mileage								0.4625	118.4		119.584
								Onsite Interviews - Travel Cost Participants	250	2016 Mileage								0.4625	116.781		117.949
								Transcription
							5/11/2015 & 10/11/2015	Case A Interviews (19 + 2 piloted)	21								492	1.6292	801.566		809.582
							08/2016 - 10/2016	Case B Interviews (26)	4	2016 Master's Student		130	520	0.246458	128.158
									6	2016 Research Assistant		130	780	0.322191	251.309
									4	2016 Master's Student		130	520	0.246458	128.158
									12	Devon Transcription							32.5	1.6292	635.388		641.742
									1	Devon Transcription							32.5	1.6292	52.949		53.4785
								Coding
							07/2018	Coding Patient Interviews - Researcher's Time		2018 Research Assistant	74	4440	4440	0.337756	1499.64
													15501.5			5349.94				3846.51		3888.25	9238.19
				Retrospective	Prioritisation of modifiable factors			Item	Quantity	Resource	Hours	Time (minutes)	Total time (minutes)	Cost per minute	Sub-total	Total Cost		Unit Cost	Sub-total	Total Cost			Grand total
						Qualitative Professional Interviews	11/2015 - 12/2015	Development of Interview Topic Guide
								Development of first version - Researcher's Time		2015 Research Assistant	3	180	180	0.323467	58.2241
								Development of first version - Researcher's Time		2015 Research Assistant	3	180	180	0.323467	58.2241
								Development of first version - Researcher's Time		2015 Research Assistant	3	180	180	0.323467	58.2241
								Meeting to discuss first version - Researcher's Time		2015 Research Assistant	1	60	60	0.323467	19.408
								Meeting to discuss first version - Researcher's Time		2015 Research Assistant	1	60	60	0.323467	19.408
								Meeting to discuss first version - Researcher's Time		2015 Research Assistant	1	60	60	0.323467	19.408
								Meeting to discuss first version - Researcher's Time		2015 Principal Investigator	1	60	60	0.733863	44.0318
								Revisions & feedback - Researcher's Time		2015 Research Assistant	1	60	60	0.323467	19.408
								Revisions & feedback - Researcher's Time		2015 Research Assistant	0.5	30	30	0.323467	9.70402
								Revisions & feedback - Researcher's Time		2015 Research Assistant	0.5	30	30	0.323467	9.70402
								Revisions & feedback - Researcher's Time		2015 Principal Investigator	0.5	30	30	0.733863	22.0159
								Pilot - Researcher's Time - Researcher's Time		2015 Research Assistant	1	60	60	0.323467	19.408
								Pilot - Researcher's Time - Researcher's Time		2015 Research Assistant	1	60	60	0.323467	19.408
								Meeting following pilot - Researcher's Time		2015 Research Assistant	1	60	60	0.323467	19.408
								Meeting following pilot - Researcher's Time		2015 Research Assistant	1	60	60	0.323467	19.408
								Meeting following pilot - Researcher's Time		2015 Research Assistant	1	60	60	0.323467	19.408
								Second meeting following pilot - Researcher's Time		2015 Research Assistant	1	60	60	0.323467	19.408
								Second meeting following pilot - Researcher's Time		2015 Research Assistant	1	60	60	0.323467	19.408
								Second meeting following pilot - Researcher's Time		2015 Research Assistant	1	60	60	0.323467	19.408
								Second meeting following pilot - Researcher's Time		2015 Principal Investigator	1	60	60	0.733863	44.0318
								Incorporate final changes - Researcher's Time		2015 Research Assistant	1	60	60	0.323467	19.408
							02/2016 - 06/2017	Recruitment
								Development of Postal invitation for GPs and PNs only - Researcher's Time		2016 Research Assistant	2	120	120	0.322191	38.663
								Postal invitation - GP input (PhD Rsearcher at the time) - Researcher's Time		2016 Research Assistant		15	15	0.322191	4.83287
								Postal invitation	41	Stamp								1	41		41.41
								Postal invitation	41	Envelope								0.03	1.23		1.2423
								Sending Postal invitation - Researcher's Time	41	2016 Research Assistant		2	82	0.322191	26.4197
								Case 1
							2016	Case 1 Phonecalls
								Case 1 Phonecalls - Cost of those answered	12	Phonecall								0.1	1.2		1.212
								Case 1 Phonecalls (answered & agreed/not to participate) - Researcher's Time	2	2016 Research Assistant		5	10	0.322191	3.22191
								Case 1 Phonecalls (answered & agreed/not to participate) - Participant's Time	1	2016 General Practitioner		5	5	1.06171	5.30856
								Case 1 Phonecalls (answered other) - Researcher's time	10	2016 Research Assistant		2	20	0.322191	6.44383
								Case 1 Phonecalls (answered other) - Participant's time	10	2016 Practice Admin		2	20	0.293446	5.86892
								Case 1 Phonecalls (unanswered) - Researcher's time	4	2016 Research Assistant		0.5	2	0.322191	0.644383
								Case 1 Text message reminders - Cost	0	Text Message								0.1	0
								Case 1 Text message reminders - Researcher's time	0	2016 Research Assistant		2	0	0.322191	0
							02/2016 - 11/2016	Case 1 Interviews (Feb 2016 to Nov 2016)	9
								Onsite Interviews - Researcher's Time	1	2016 Research Assistant		36.5	36.5	0.322191	11.76
								Onsite Interviews - Researcher's Time	8	2016 Research Assistant		345.5	345.5	0.322191	111.317
								Onsite Interviews - Participants' Time	3	2016 General Practitioner		87.5	87.5	1.06171	92.8998
								Onsite Interviews - Participants' Time	3	2016 Practice Nurse		107	107	0.441844	47.2773
								Onsite Interviews - Participants' Time	3	2016 Diabetes Nurse Specialist		187.5	187.5	0.622032	116.631
								Onsite Interviews - Travel Time - Clonakilty	1	2016 Research Assistant		104	104	0.322191	33.5079
								Onsite Interviews - Travel Time - Mallow	1	2016 Research Assistant		66	66	0.322191	21.2646
								Onsite Interviews - Travel Time - within Case 1 city	6	2016 Research Assistant		60	360	0.322191	115.989
								Onsite Interviews - Travel Cost - Clonakilty	104	2016 Mileage								0.4625	48.1		48.581
								Onsite Interviews - Travel Cost - Mallow	66	2016 Mileage								0.4625	30.525		30.8303
								Onsite Interviews - Travel Cost - within Case 1 city	12	Bus Fare								2.4	28.8		29.088
								Interview Transcription Time	4	2016 Intern		59.75	239	0.19074	45.5868
							12/2016	Interview Transcription Time		Transcription							143	1.36	194.48		196.425
								Case 2
							2016	Case 2 Phonecalls
								Case 2 Phonecalls - Cost of those answered	1	Phonecall								0.1	0.1		0.101
								Case 2 Phonecalls (answered & agreed/not to participate) - Researcher's Time	0	2016 Research Assistant		5	0	0.322191	0
								Case 2 Phonecalls (answered & agreed/not to participate) - Participant's Time	0	2016 General Practitioner		5	0	1.06171	0
								Case 2 Phonecalls (answered other) - Researcher's Time	1	2016 Research Assistant		2	2	0.322191	0.644383
								Case 2 Phonecalls (answered other) - Participant's Time	1	2016 Practice Admin		2	2	0.293446	0.586892
								Case 2 Phonecalls (unanswered) - Researcher's time	0	2016 Research Assistant		0.5	0	0.322191	0
								Case 2 Text message reminders - Cost	0	Text Message								0.1	0		0
								Case 2 Text message reminders - Researcher's time	0	2016 Research Assistant		2	0	0.322191	0
							10/2016 - 05/2017	Case 2 Interviews (Oct 2016 to May 2017)	4
								Onsite Interview - Researcher's Time	3	2016 Research Assistant		190	190	0.322191	61.2164
								Onsite Interview - Researcher's Time	1	2017 Research Assistant		27	27	0.336405	9.08293
								Onsite Interview - Participants' Time	1	2016 General Practitioner		27	27	1.06171	28.6662
								Onsite Interview - Participants' Time	2	2016 Practice Nurse		108.5	108.5	0.441844	47.9401
								Onsite Interview - Participants' Time	1	2017 Diabetes Nurse Specialist		81.5	81.5	0.638027	51.9992
							10/2016	Onsite Interviews - Travel Time	1	2016 Research Assistant		330	330	0.322191	106.323
							10/2016	Onsite Interviews - Travel Cost Train	1	Train								51.98	51.98		52.4998
							10/2016	Onsite Interviews - Hotel Cost - Best Western Skylon Drumcondra	3	Hotel								265	795		802.95
							05/2017	Onsite Interviews - Travel Time	1	2017 Research Assistant		330	330	0.336405	111.014
								Onsite Interviews - Travel Cost Train	1	Train								51.98	51.98		52.8117
								Interview Transcription Time	4	2017 Intern		27	108	0.191873	20.7223
							05/2017	Interview Transcription Time		Transcription							190	1.34	254.6		258.674
								Case 3
							2016	Case 3 Phonecalls
								Case 3 phonecalls - Cost of those answered	6	Phonecall								0.1	0.6		0.6096
								Case 3 Phonecalls (answered & agreed/not to participate) - Researcher's Time	1	2016 Research Assistant		5	5	0.322191	1.61096
								Case 3 Phonecalls (answered & agreed/not to participate) - Participant's Time	1	2016 General Practitioner		5	5	1.06171	5.30856
								Case 3 Phonecalls (answered other) - Researcher's Time	5	2016 Research Assistant		2	10	0.322191	3.22191
								Case 3 Phonecalls (answered other) - Participant's Time	5	2016 Practice Admin		2	10	0.293446	2.93446
								Case 3 Phonecalls (unanswered) - Researcher's Time	0	2016 Research Assistant		0.5	0	0.322191	0
								Case 3 text message reminders - Cost	0	Text Message								0.1	0		0
								Case 3 text message reminders - Researcher's Time	0	2016 Research Assistant		2	0	0.322191	0
							11/2016 - 06/2017	Case 3 Interviews (Nov 2016 - Jun 2017)	4
								Onsite Interview - Researcher's Time	3	2016 Research Assistant		194	194	0.322191	62.5051
								Onsite Interview - Researcher's Time	1	2016 Research Assistant		14	14	0.322191	4.51068
								Onsite Interview - Participants' Time	1	2016 General Practitioner		14	14	1.06171	14.864
								Onsite Interview - Participants' Time	1	2016 Practice Nurse		60	60	0.441844	26.5106
								Onsite Interview - Participants' Time	2	2016 Diabetes Nurse Specialist		134	134	0.622032	83.3523
								Onsite Interviews - Travel Time	2	2016 Research Assistant		250	500	0.322191	161.096
								Onsite Interviews - Travel Cost	700	2016 Mileage								0.4625	323.75		328.93
								Onsite Interviews - Travel Time	1	2016 Research Assistant		210	210	0.322191	67.6602
								Onsite Interviews - Travel Cost	1	Train								51.98	51.98		52.8117
								Interview Transcription Time	4	2016 Intern		56	224	0.19074	42.7257
								Interview Transcription Time		Transcription							152	1.37	208.24		211.572
								Case 4
							2017	Case 4 Phonecalls
								Case 4 Phonecalls - Cost of those answered	21	Phonecall								0.1	2.1		2.1336
								Case 4 Phonecalls (answered & agreed/not to participate) - Researcher's Time	9	2017 Research Assistant		5	45	0.336405	15.1382
								Case 4 Phonecalls (answered & agreed/not to participate) - Participant's Time	7	2017 General Practitioner		5	35	1.06802	37.3807
								Case 4 Phonecalls (answered other) - Researcher's Time	12	2017 Research Assistant		2	24	0.336405	8.07372
								Case 4 Phonecalls (answered other) - Participant's Time	12	2017 Practice Admin		2	24	0.295189	7.08454
								Case 4 Phonecalls (unanswered) - Researcher's Time	1	2017 Research Assistant		0.5	0.5	0.336405	0.168202
								Case 4 Text message reminders - Cost	0	Text Message								0.1	0		0
								Case 4 Text message reminders - Researcher's Time	0	2017 Research Assistant		2	0	0.336405	0
							02/2017 - 06/2017	Case 4 Interviews (Feb 2017 to Jun 2017)	5
								Onsite Interview - Researcher's Time	3	2017 Research Assistant		106	106	0.336405	35.6589
								Onsite Interview - Researcher's Time	2	2017 Research Assistant		34	34	0.336405	11.4378
								Onsite Interview - Participants' Time	0	2017 General Practitioner				1.06802	0
								Onsite Interview - Participants' Time	3	2017 Practice Nurse		54	54	0.456768	24.6655
								Onsite Interview - Participants' Time	2	2017 Diabetes Nurse Specialist		86	86	0.638027	54.8703
								Onsite Interviews - Travel Time	1	2017 Research Assistant		464	464	0.336405	156.092
								Onsite Interviews - Travel Cost	644	2017 Mileage								0.4625	297.85		302.616
							02/2017	Onsite Interviews - Hotel Cost	1	Hotel								75.2	75.2		76.4032
								Onsite Interviews - Travel Time	1	2017 Research Assistant		464	464	0.336405	156.092
								Onsite Interviews - Travel Cost	644	2017 Mileage								0.4625	297.85		302.616
								Onsite Interviews - Hotel Cost	2	Hotel								75.2	150.4		152.806
								Interview Transcription Time	4	2017 Intern		61.5	246	0.191873	47.2008
								Interview Transcription Time		Transcription							78.5	1.3	102.05		103.683
								Development of the Focus Group Topic Guide
								Development of the Focus Group Topic Guide - Researcher's Time		2015 Research Assistant	16.8	1008	1008	0.323467	326.055
								Development of the Focus Group Topic Guide - Researcher's Time		2015 Principal Investigator	2	120	120	0.733863	88.0635
							2016-01-05	Focus Group 1
								Researcher's Time - Focus Group		2016 Research Assistant		96.5	96.5	0.322191	31.0915
								Researcher's Time - Focus Group - Note Taker		2016 Research Assistant		96.5	96.5	0.322191	31.0915
								Researcher's Travel Time	2	2016 Research Assistant		30	60	0.322191	19.3315
								Researcher's Travel Cost	2	Bus Fare								2.4	4.8		4.848
								Researcher's Travel Time - Note Taker	2	2016 Research Assistant		30	60	0.322191	19.3315
								Researcher's Travel - Note Taker	2	Bus Fare								2.4	4.8		4.848
								Diabetes Nurse Specialists Time	4	2016 Diabetes Nurse Specialist		96.5	386	0.622032	240.104
								Transcription	4.5	2016 Research Assistant		96.5	434.25	0.322191	139.912
							2016-03-10	Focus Group 2
								Researcher's Time - Focus Group		2016 Research Assistant		76	76	0.322191	24.4865
								Researcher's Time - Focus Group - Note Taker		2016 Research Assistant		76	76	0.322191	24.4865
								Researcher's Travel Time	2	2016 Research Assistant		180	360	0.322191	115.989
								Researcher's Travel - Cost	1	Train								51.98	51.98		52.4998
								Researcher's Travel Time - Note Taker	2	2016 Research Assistant		180	360	0.322191	115.989
								Researcher's Travel - Note Taker	1	Train								51.98	51.98		52.4998
								Diabetes Nurse Specialists Time	4	2016 Diabetes Nurse Specialist		76	304	0.622032	189.098
								Transcription	4.5	2016 Research Assistant		76	342	0.322191	110.189
								Prioritisation of modifiable factors - Researcher's Time		2016 Research Assistant		60	60	0.322191	19.3315
								Prioritisation of modifiable factors - Researcher's Time		2016 Principal Investigator		60	60	0.730968	43.8581
													11404.8			4250.87				3122.57		3164.7	7415.57
				Retrospective	Coding Interviews (patient/professional/focus groups)			Item	Quantity	Resource	Hours	Time (minutes)		Cost per minute	Sub-total	Total Cost		Unit Cost	Sub-total	Total Cost			Grand total
							07/2018	Coding
								Initial Coding - Researcher's Time		2018 Research Assistant	74	4440	4440	0.337756	1499.64
													4440			1499.64				0		0	1499.64
													31346.2			11100.4				6969.08		7052.95	18153.4
	Step 3a - Identify components to address modifiable barriers & enhance enablers	WP1		Retrospective	Identify behaviour change techniques (BCTS) & modes of delivery			Item	Quantity	Resource	Hours	Time (minutes)		Cost per minute	Sub-total	Total Cost		Unit Cost	Sub-total	Total Cost			Grand total
					Mapping Process		08/2018	Grouping & Mapping of BCTs to TDF domains
								Initial Mapping - Researcher's Time		2018 Research Assistant	37	2220	2220	0.337756	749.819
								Initial Mapping - Researcher's Time		2018 Principal Investigator	7.4	444	444	0.750623	333.276
								Mapping TDF/BCTs to Operationalised BCTs - Researcher's Time		2018 Research Assistant	22.2	1332	1332	0.337756	449.891
								Rapid Review of Effectiveness of BCTs - Researcher's Time		2018 Research Assistant	14.8	888	888	0.337756	299.928
								Review of Mapping TDF/BCTs to Operationalised BCTs - Researcher's Time		2018 Professor	1	60	60	1.39047	83.4281
								Review of Mapping TDF/BCTs to Operationalised BCTs - Researcher's Time		2018 Professor	1	60	60	1.39047	83.4281
								Review of Mapping TDF/BCTs to Operationalised BCTs - Researcher's Time		2018 Professor	1	60	60	1.39047	83.4281
								Review of Mapping TDF/BCTs to Operationalised BCTs - Researcher's Time		2019 Principal Investigator	1	60	60	0.75063	45.0378
								Review of Mapping TDF/BCTs to Operationalised BCTs - Researcher's Time		2018 Principal Investigator	1	60	60	0.750623	45.0374
								Review of Mapping TDF/BCTs to Operationalised BCTs - Researcher's Time		2018 Senior Lecturer	1	60	60	0.971132	58.2679
								Final Operationalised BCTs - Researcher's Time		2018 Research Assistant	7.4	444	444	0.337756	149.964
													5688			2381.51				0		0	2381.51
	Identify effective recruitment strategies for PPI in clinical trials	WP1	8 weeks	Retrospective	Identify effective recruitment strategies for PPI in clinical trials			Item	Quantity	Resource	Hours	Time (minutes)		Cost per minute	Sub-total	Total Cost		Unit Cost	Sub-total	Total Cost			Grand total
								Develop of PPI information flyer - Researcher's Time		2018 Intern	7.4	444	444	0.19074	84.6885
								Liaison with partners - Researcher's Time		2018 Intern	7.4	444	444	0.19074	84.6885
								Website update/twitter posts/ data analytics - Researcher's Time		2018 Intern	24	1440	1440	0.19074	274.665
								Reviewing/updating ethics - Researcher's Time		2018 Intern	24	1440	1440	0.19074	274.665
								Analysis & write up - Researcher's Time		2018 Intern	78	4680	4680	0.19074	892.663
											237.2		8448			1611.37				0		0	1611.37
	3b - Identify components to address modifiable barriers & enhance enablers	WP1	12 months	Retrospective	Identify (1) acceptability, (2) feasibility, & (3) local relevance of the intervention			Item	Quantity	Resource	Hours	Time (minutes)		Cost per minute	Sub-total
					Consensus Process
							2018	Consensus meeting - Ethics Application		2018 Research Assistant	7.4	444	444	0.337756	149.964
					Consensus Meeting - PPI Recruitment Materials		2018-05-16	Development of PPI information flyer - patient rep involvement time		2018 Average Annual Earnings	4	240	240	0.475272	114.065
								Development of PPI information flyer - liaison with patient rep (GF)		2018 Intern	4	240	240	0.19074	45.7776
								Development of PPI poster - Researcher's Time		2018 Graphic Designer	24	1440	1440	0.3582	515.808
								Further liaison with patient rep (GF) - Researcher's Time		2018 Research Assistant	0.66	39.6	39.6	0.337756	13.3751
								Further liaison with patient rep (GF) - Collaborator's Time		2018 Average Annual Earnings	0.66	39.6	39.6	0.475272	18.8208
								Further liaison with patient rep (GF) - Researcher's Time	1	Phonecall								0.1	0.1		0.101
					PO		2018-08-29	Printing of 100 PPI information flyers & 5 posters	100									0.492	49.2		49.692
					PO		2018-09-10	Printing of 100 PPI information flyers & 5 posters	100									0.492	49.2		49.692
							2018-07-12	Development of Evidence Summary on barriers & enablers to DRS attendance - Researcher's Time		2018 Research Assistant	22.2	1332	1332	0.337756	449.891
							2018-07-30	Review of Evidence Summary - Researcher's Time		2018 Principal Investigator	1	60	60	0.750623	45.0374
							2018-09-04	PMG Meeting (discussing intervention development incl. review of Evidence Summary)
								PMG Meeting - Participant's Time		2018 Research Assistant	1	60	60	0.334412	20.0647
								PMG Meeting - Participant's Time		2018 Principal Investigator	1	60	60	0.743191	44.5914
								PMG Meeting - Participant's Time		2018 Professor	1	60	60	1.3767	82.602
								PMG Meeting - Participant's Time		2018 Professor	1	60	60	1.3767	82.602
								PMG Meeting - Participant's Time		2018 Professor	1	60	60	1.3767	82.602
								PMG Meeting - Participant's Time		2018 Research Assistant	1	60	60	0.334412	20.0647
							2018-09-21	Further Review of Evidence Summary - Researcher's Time		2018 Principal Investigator	0.25	15	15	0.743191	11.1479
								Further Review of Evidence Summary - Researcher's Time		2018 Research Assistant	0.25	15	15	0.334412	5.01618
								Further Review of Evidence Summary - Researcher's Time		2018 Research Assistant	0.25	15	15	0.334412	5.01618
							27/08/2018 - 03/12/2018	Distribution of PPI information flyer - CIT - Researcher's Time		2018 Research Assistant	60	3600	3600	0.337756	1215.92
								Distribution of PPI information flyer - UCC - Researcher's Time		2018 Research Assistant		0		0.337756	0
								Distribution of PPI information flyer - Men's Shed - Researcher's Time		2018 Research Assistant		0		0.337756	0
								Distribution of PPI information flyer - Religious Settings - Researcher's Time		2018 Research Assistant		0		0.337756	0
								Distribution of PPI information flyer - Social Media - Researcher's Time		2018 Research Assistant		0		0.337756	0
								Distribution of PPI information flyer - HCPs - Researcher's Time		2018 Research Assistant		0		0.337756	0
					Consensus Meeting - PPI Recruitment			PPI recruitment phonecalls	35	Phonecall								0.1	3.5		3.535
								PPI recruitment phonecalls - Researcher's Time	35	2018 Research Assistant		15	525	0.337756	177.322
								PPI recruitment phonecalls - Participants' Time	35	2018 Average Annual Earnings		15	525	0.475272	249.518
					Consensus Meeting - PPI Materials			Development of 26 item demographic questionnaire - Reseacher's Time		2018 Intern		80	80	0.19074	15.2592
								Development of 26 item demographic questionnaire - Reseacher's Time		2018 Principal Investigator		60	60	0.750623	45.0374
								Distribution of 26 item demographic questionnaire	5	Stamp								1	5		5.05
								Distribution of 26 item demographic questionnaire	5	Envelope								0.03	0.15		0.1515
								Return of 26 item demographic questionnaire - prepaid postage	5	Stamp								1	5		5.05
								Return of 26 item demographic questionnaire	5	Envelope								0.03	0.15		0.1515
								Data entry & analysis of 26 item demographic questionnaire		2018 Research Assistant	12	720	720	0.337756	243.185
								Development of Invitation Letter PPI		2018 Research Assistant	4	240	240	0.337756	81.0615
								Development of Consent Form PPI		2018 Research Assistant	4	240	240	0.337756	81.0615
							08/2018 - 09/2018	Development of Yellow Questionnaire - Researcher's Time		2018 Research Assistant	14.8	888	888	0.337756	299.928
								Development of Yellow Questionnaire - Researcher's Time		2018 Research Assistant	22.2	1332	1332	0.337756	449.891
								Development of Yellow Questionnaire - Researcher's Time		2018 Research Assistant	37	2220	2220	0.337756	749.819
							10/2018	Review of Yellow Questionnaire - Researcher's Time		2018 Principal Investigator	1	60	60	0.750623	45.0374
					PO		2018-09-20	Review of Evidence Summary by Irish NALA											150		151.5
								Review of Evidence Summary by PPI group - Preparation for meeting - Reseacher's Time		2018 Research Assistant	7.4	444	444	0.337756	149.964
								Review of Evidence Summary by PPI group - Preparatory Zoom meeting - Researcher's Time		2018 Research Assistant	2	120	120	0.337756	40.5308
								Review of Evidence Summary by PPI group - Preparatory Zoom meeting - Facilitator's Time		2018 Research Support Officer	1	60	60	0.636154	38.1692
								Review of Evidence Summary by PPI group - Preparatory Zoom meeting - Facilitator's Time		2018 Research Support Officer	1	60	60	0.636154	38.1692
							2018-09-03	Review of Evidence Summary with PPI group - Meeting - Researcher's Time		2018 Research Assistant	7.4	444	444	0.337756	149.964
					Expense		2018-10-25	Review of Evidence Summary with PPI group - Researcher's Travel Cost	440.57	Mileage								0.402586	177.367		179.141
					Expense		2018-10-25	Review of Evidence Summary with PPI group - Toll		Toll									3.8		3.838
					Expense		2018-10-25	Review of Evidence Summary with PPI group - Meals		Meals									8.5		8.585
								Review of Evidence Summary with PPI group - Meeting - PPI Participants' Time	3	2018 Average Annual Earnings	0.5	30	90	0.475272	42.7745
								Review of Evidence Summary with PPI group - Meeting - Facilitators' Time	2	2018 Research Support Officer	0.5	30	60	0.636154	38.1692
								Review of Evidence Summary - Post Meeting Review - Researcher's Time		2018 Research Assistant	14	840	840	0.337756	283.715
					Consensus Meeting - PPI Recruitment			Sending PPI invitation letter, consent, yellow questionnaire & evidence summary - Researcher's Time	20	2018 Research Assistant		2	40	0.337756	13.5103
					Expense		2018-10-25	Yellow questionnaire - yellow paper		Stationery									12		12.12
					Expense		2018-10-25	Printing PPI invitation letter, consent, yellow questionnaire & evidence summary - print		Printing									17.5		17.675
					Expense		2018-10-25	Sending PPI invitation letter, consent, yellow questionnaire & evidence summary - stamp		Stamp									19.8		19.998
								Sending PPI invitation letter, consent, yellow questionnaire & evidence summary - envelope	20	Envelope								0.03	0.6		0.606
								Reading of materials & completion of Yellow Questionnaire - Participant Time	20	2018 Average Annual Earnings		17.5	350	0.475272	166.345
								Return of invitation letter, consent, yellow questionnaire & evidence summary - Participant	20	Stamp								1	20		20.2
								Return of invitation letter, consent, yellow questionnaire & evidence summary - Participant	20	Envelope								0.03	0.6		0.606
					Consensus Meeting - HCP Recruitment			Drafting HCP information letter/email - Researcher's Time		2018 Research Assistant	7.4	444	444	0.337756	149.964
								Sending HCP invitation email - Researcher's Time	22	2018 Research Assistant		2	44	0.337756	14.8613
								Sending HCP invitation by post - Researcher's Time	21	2018 Research Assistant		2	42	0.337756	14.1858
								HCP invitation post - stamp	21	Stamp								1	21		21.21
								HCP invitation post - envelope	21	Envelope								0.03	0.63		0.6363
								HCP invitation - follow-up phonecalls answered - Researcher's Time	18	2018 Research Assistant		2	36	0.337756	12.1592
								HCP invitation - follow-up phonecalls unanswered - Researcher's Time	3	2018 Research Assistant		0.5	1.5	0.337756	0.506634
								HCP invitation - follow-up phonecalls answered - call	18	Phonecall								0.1	1.8		1.818
								HCP - phonecall to confirm attendance - meeting 2 - Researcher's Time	8	2018 Research Assistant		15	120	0.337756	40.5308
								HCP - phonecall to confirm attendance - meeting 2 - HCP's Time	2	2018 General Practitioner		15	30	1.06171	31.8514
								HCP - phonecall to confirm attendance - meeting 2 - HCP's Time	4	2018 Practice Nurse		15	60	0.463192	27.7915
								HCP - phonecall to confirm attendance - meeting 2 - HCP's Time	1	2018 Diabetes Nurse Specialist		15	15	0.640605	9.60907
								HCP - phonecall to confirm attendance - meeting 2 - HCP's Time	1	2018 Ophthalmologist		15	15	1.47103	22.0655
								HCP - phonecall to confirm attendance - meeting 3 - Researcher's Time	7	2018 Research Assistant		15	105	0.337756	35.4644
								HCP - phonecall to confirm attendance - meeting 3 - HCP's Time	3	2018 Practice Nurse		15	45	0.463192	20.8436
								HCP - phonecall to confirm attendance - meeting 3 - HCP's Time	1	2018 Diabetes Nurse Specialist		15	15	0.640605	9.60907
								HCP - phonecall to confirm attendance - meeting 3 - HCP's Time	3	2018 General Practitioner		15	45	1.06171	47.777
					Prior to consenus meeting - PPI Materials			Analysis of Yellow Questionnaire - Researcher's Time		2018 Research Assistant	7.4	444	444	0.337756	149.964
								Development of Patient Briefing on key medical & research terms - Researcher's Time		2018 Research Assistant	2	120	120	0.337756	40.5308
								Development of Presentation on survey results - Researcher's Time		2018 Research Assistant	2	120	120	0.337756	40.5308
							2018-10-16	Consensus meeting 2 - delivery of Patient Briefing - Researcher's Time		2018 Research Assistant	0.5	30	30	0.337756	10.1327
							2018-10-16	Consensus meeting 2 - PPI Participants' Time	6	2018 Average Annual Earnings	2.5	150	900	0.475272	427.745
							2018-10-16	Consensus meeting 2 - HCP Participants' Time	2	2018 General Practitioner	2	120	240	1.06171	254.811
							2018-10-16	Consensus meeting 2 - HCP Participants' Time	4	2018 Practice Nurse	2	120	480	0.463192	222.332
							2018-10-16	Consensus meeting 2 - HCP Participants' Time	1	2018 Diabetes Nurse Specialist	2	120	120	0.640605	76.8726
							2018-10-16	Consensus meeting 2 - HCP Participants' Time	1	2018 Ophthalmologist	2	120	120	1.47103	176.524
									31
							2018-10-16	Consensus meeting 2 - lead facilitator's time		2018 Professor	3	180	180	1.39047	250.284
								Consensus meeting 2 - small group facilitator's time		2018 Principal Investigator	3	180	180	0.750623	135.112
								Consensus meeting 2 - small group facilitator's time		2018 Research Assistant	3	180	180	0.337756	60.7961
								Consensus meeting 2 - small group facilitator's time		2018 Research Assistant	3	180	180	0.337756	60.7961
								Consensus meeting 2 - room hire	1	WGB 226 Meeting Room (cap.28)								166.05	166.05		167.711
					PO		2018-10-16	Consensus meeting 2 - catering	14										124.7		125.947
					Expense		2018-12-11	Consensus meeting - Thank You Cards	1									20	20		20.2
								Consensus meeting - Thank You Cards Postage	6									1	20		20.2
								Consensus meeting transcription	4.5	2018 Research Assistant	2.5	150	675	0.337756	227.985
								Analysis of consensus meeting materials		2018 Research Assistant	22.2	1332	1332	0.334412	445.437
													28716.7			9337,87						871.27	10209.1
					Populating the APEASE criteria		2018-11-22	PMG Meeting (to decide the final details of the intervention)
								PMG Meeting - Researcher's Time		2018 Research Assistant	1	60	60	0.334412	20.0647
								PMG Meeting - Researcher's Time		2018 Principal Investigator	1	60	60	0.743191	44.5914
								PMG Meeting - Researcher's Time		2018 Professor	1	60	60	1.3767	82.602
								PMG Meeting - Researcher's Time		2018 Professor	1	60	60	1.3767	82.602
								PMG Meeting - Researcher's Time		2018 Professor	1	60	60	1.3767	82.602
								PMG Meeting - Researcher's Time		2018 Senior Lecturer	1	60	60	0.961517	57.691
								Rapid Evidence Review - Effectiveness Criteria
								Rapid Evidence Review - Researcher's Time		2019 Research Assistant	37	2220	2220	0.341143	757.338
								Rapid Evidence Review - Researcher's Time		2019 Principal Investigator	0.5	30	30	0.75063	22.5189
								Group Discussion (Dublin)
								Meeting - Researcher's Time		2019 Principal Investigator	2	120	120	0.75063	90.0756
								Meeting - Researcher's Time		2019 Research Assistant	2	120	120	0.341143	40.9372
								Meeting - Researcher's Time		2019 Professor	2	120	120	1.42349	170.819
								Meeting - Researcher's Time		2019 Professor	2	120	120	1.42349	170.819
								Meeting - Researcher's Time		2019 General Practitioner	2	120	120	1.0512	126.144
								Meeting - Researcher's Time - Travel		2019 Principal Investigator	6	360	360	0.75063	270.227
								Meeting - Researcher's Time - Travel		2019 Research Assistant	6	360	360	0.341143	122.811
								Meeting - Researcher's Time - Travel Cost	1	Train								51.98	51.98		52.4998
								Meeting - Researcher's Time - Travel Cost	1	Train								51.98	51.98		52.4998
								Practice Briefing
								Addition of Practice Briefing - Researcher's Time		2019 Research Assistant	0.5	30	30	0.341143	10.2343
								Addition of Practice Briefing - Researcher's Time		2019 Principal Investigator	0.5	30	30	0.75063	22.5189
								Decision Log
							2019-01-18	Completion of Decision Log - Researcher's Time		2019 Research Assistant	1	60	60	0.341143	20.4686
								Review of completed Decision Log - Researcher's Time		2019 Principal Investigator	1	60	60	0.75063	45.0378
								Protocol
								Preparation of Protocol (based on decisions) - Researcher's Time		2019 Research Assistant	3.5	210	210	0.341143	71.64
								Review of Protocol - Researcher's Time		2019 Principal Investigator	0.5	30	30	0.75063	22.5189
							2019-01-23	PMG Review of Protocol - Researcher's Time		2019 Professor	0.5	30	30	1.42349	42.7047
								PMG Review of Protocol - Researcher's Time		2019 Professor	0.5	30	30	1.42349	42.7047
								PMG Review of Protocol - Researcher's Time		2019 Professor	0.5	30	30	1.42349	42.7047
								PMG Review of Protocol - Researcher's Time		2019 Senior Lecturer	0.5	30	30	0.971135	29.134
								PMG Review of Protocol - Researcher's Time		2019 Principal Investigator	0.5	30	30	0.75063	22.5189
													4500			2514.03						105	2619.03
					Intervention Design		2019-01-24	Information leaflet design - Graphic Designer		2018 Graphic Designer	18	1080	1080	0.3582	386.856
							2019-01-24	Wording review of intervention materials (letter, script & leaflet) - Patient Representative's Time		2019 Average Annual Earnings	1	60	60	0.470567	28.234
							2019-01-28	Team Meeting to review intervention materials - Researcher's Time		2019 Research Assistant	1	60	60	0.341143	20.4686
								Team Meeting to review intervention materials - Researcher's Time		2019 Principal Investigator	1	60	60	0.75063	45.0378
								Team Meeting to review intervention materials - Researcher's Time		2019 Research Assistant	1	60	60	0.341143	20.4686
								Team Meeting to review intervention materials - Researcher's Time		2019 Professor	1	60	60	1.42349	85.4095
							2019-01-31	Review Meeting with CB - CB's Time		2019 Professor	0.75	45	45	1.42349	64.0571
								Review Meeting with CB - Researcher's Time		2019 Principal Investigator	0.75	45	45	0.75063	33.7783
								Review Meeting with CB - Researcher's Time		2019 Research Assistant	0.75	45	45	0.341143	15.3514
							2019-02-04	PPI group meeting to review final intervention materials - Researcher's Time		2019 Research Assistant	2	120	120	0.341143	40.9372
								PPI group meeting to review intervention materials - PPI Participants' Time	5	2019 Average Annual Earnings	2	120	600	0.470567	282.34
							2019-02-05	Review of PPI meeting - Researcher's Time		2019 Research Assistant	0.5	30	30	0.341143	10.2343
								Review of PPI meeting - Researcher's Time		2019 Research Assistant	0.5	30	30	0.341143	10.2343
							2019-02-05	PMG Meeting
								PMG Meeting - Participants' Time		2019 Principal Investigator	1	60	60	0.75063	45.0378
								PMG Meeting - Participants' Time		2019 Research Assistant	1	60	60	0.341143	20.4686
								PMG Meeting - Participants' Time		2019 Professor	1	60	60	1.42349	85.4095
								PMG Meeting - Participants' Time		2019 Professor	1	60	60	1.42349	85.4095
								PMG Meeting - Participants' Time		2019 Professor	1	60	60	1.42349	85.4095
								PMG Meeting - Participants' Time		2019 Senior Lecturer	0	0	0	0.971135	0
							2019-02-06	Team meeting to finalise intervention materials wording - Researcher's Time		2019 Principal Investigator	0.75	45	45	0.75063	33.7783
								Team meeting to finalise intervention materials wording - Researcher's Time		2019 Research Assistant	0.75	45	45	0.341143	15.3514
								Team meeting to finalise intervention materials wording - Researcher's Time		2019 Research Assistant	0.75	45	45	0.341143	15.3514
								Consultation with the national DRS programme		2019 Average Annual Earnings	1	60	60	0.470567	28.234
					PO		2019-03-15	Review of patient information leaflet by NALA											130		130
													2790			1457.86				130		130	1587.86
													50142.7			17302.6				1096.61		1106.27	18408.9
Development	Step 4 - How can behaviour be measured and understood?	WP1			How can behaviour be measured and understood?			Item	Quantity	Resource	Hours	Time (minutes)		Cost per minute	Sub-total
					Logic Model		2019-02-14	Early iteration of Logic Model - Researcher's Time		2019 Research Assistant	2	120	120	0.341143	40.9372
								Subsequent versions of Logic Model - Researcher's Time		2019 Research Assistant	4	240	240	0.341143	81.8743
							2019-05-20	Team meeting to discuss Logic Model - Researcher's Time		2019 Research Assistant	1	60	60	0.341143	20.4686
							2019-05-20	Team meeting to discuss Logic Model - Researcher's Time		2019 Principal Investigator	1	60	60	0.75063	45.0378
							2019-05-28	Development of final version of Logic Model		2019 Research Assistant	2	120	120	0.341143	40.9372
													600			229.255				0		0	229.255
													82088.9			28632.3				8065.69		8159.22	36791.6
